# Supplementary material for: Uptake, knowledge, attitudes, and practices toward seasonal influenza vaccination among community healthcare workers during the COVID-19 pandemic in Chongqing Municipality, China: A cross-sectional study
Source: PLoS One. 2025 Jul 3;20(7):e0327012. doi: 10.1371/journal.pone.0327012 (PMC12225853; doi:10.1371/journal.pone.0327012)
Supplement: S2 File — (XLSX) [file pone.0327012.s003.xlsx]

## Sheet: Sheet1
1. Gender	2. Age	3.What is your education level?	4.Years of medical service	5.What is your highest degree major?	6.What is your professional qualification?	7. How about your health condition ?	8.Have you had influenza-like illness (ILI) in the past 3 years ?	9. Have you had influenza in the past 3 years ?	10. Have you asked for leave due to influenza or ILI in the past 3 years?	11. Did you receive the influenza vaccine in the last flu season?	12. How do you pay for influenza vaccination?	13. Do you plan to receive the influenza vaccine in the next flu season?	14-Concerned about adverse reactions	14-Influenza vaccination is unnecessary	14-Lack of time during working hours	14-Inconvenience vaccination service	14-Vaccination fee is not free	14-Unknown about contraindications of influenza vaccines	14-Concerned about vaccine efficacy	14-Doubt about vaccine quality	14-Others	15. Have you recommended your patients receive the influenza vaccine?	16-Unknown about contraindications of influenza vaccines, and dare not recommend it to patients	16-Concerned about patients’ misunderstanding of selling vaccines	16-Beyond the scope of HCW’s responsibility	16-Uncertainty of vaccine effectiveness to patients	16-Patients do not trust the HCW’s recommendations on vaccines	17. What do you think is the coverage rate of influenza vaccine for the whole population in China?	18-There is no difference between influenza and cold	18-The whole population is susceptible to influenza	18-Immunization is an important strategy for preventing influenza（Influenza vaccine can only prevent influenza annually）	18-Influenza virus is transmitted mainly by droplets and aerosols originating from the respiratory secretions of infected people and occasionally via contact with virus-contaminated fomites.	18-Influenza vaccination can protect themselves as well as their families and patients for HCWs.	19--Unknown about influenza vaccines	19-Inconvenience vaccination service	19-nfluenza vaccines price is too high to be acceptable	19-It’s unnecessary to receive the influenza vaccine	19-Other	20.Community HCWs should receive influenza vaccine.	21.Flu vaccines should be covered by public health insurance.	22.The government should introduce a policy to provide free flu vaccinations for healthcare workers and other eligible groups.	23.It's necessary to get an influenza vaccination against influenza ?	24-Flu vaccine is effective	24-I have a high risk of getting flu.	24- Flu is a big threat to my health.	24-Flu vaccine is safe.	24- I worry about the flu vaccine for vaccine incidents.	24-The traffic from my house to the vaccination clinic is convenient.	24-I can afford the flu vaccine.
2	26	4	5	4	2	1	2	2	2	1	1	1	-3	-3	-3	-3	-3	-3	-3	-3	-3	1	-3	-3	-3	-3	-3	4	1	0	1	1	1	1	1	1	1	0	1	1	1	4	4	4	4	4	4	4	4
2	37	3	10	6	1	2	1	2	2	1	4	1	-3	-3	-3	-3	-3	-3	-3	-3	-3	1	-3	-3	-3	-3	-3	4	0	1	1	1	1	0	0	0	1	0	1	1	1	5	5	4	5	5	4	5	4
2	29	4	8	4	2	1	2	2	2	1	2	1	-3	-3	-3	-3	-3	-3	-3	-3	-3	1	-3	-3	-3	-3	-3	4	0	1	1	1	1	1	0	0	0	0	1	1	1	5	5	5	5	5	5	5	5
2	30	4	7	6	1	3	2	1	2	1	3	1	-3	-3	-3	-3	-3	-3	-3	-3	-3	1	-3	-3	-3	-3	-3	2	0	1	1	1	1	1	1	0	1	0	1	1	1	5	5	4	3	4	5	5	5
2	31	2	5	6	1	1	2	2	2	1	1	1	-3	-3	-3	-3	-3	-3	-3	-3	-3	1	-3	-3	-3	-3	-3	1	0	1	1	1	1	1	0	0	1	0	1	1	1	5	5	4	5	5	5	5	5
2	34	3	12	4	2	2	2	2	2	2	-3	1	-3	-3	-3	-3	-3	-3	-3	-3	-3	1	-3	-3	-3	-3	-3	3	0	1	1	1	1	1	0	1	1	0	1	1	1	5	5	4	4	4	4	5	4
2	29	2	9	4	1	2	2	3	2	2	-3	1	-3	-3	-3	-3	-3	-3	-3	-3	-3	1	-3	-3	-3	-3	-3	2	0	1	1	1	1	0	0	0	1	0	1	1	1	4	4	4	3	4	5	4	4
2	23	3	4	4	2	2	2	2	2	2	-3	1	-3	-3	-3	-3	-3	-3	-3	-3	-3	1	-3	-3	-3	-3	-3	2	0	1	1	1	1	1	0	1	1	0	1	0	1	5	5	4	2	4	4	4	4
2	40	3	6	6	1	1	2	2	2	1	3	1	-3	-3	-3	-3	-3	-3	-3	-3	-3	1	-3	-3	-3	-3	-3	1	0	1	1	1	1	1	0	0	1	0	1	1	1	5	4	3	3	4	3	4	4
2	40	4	20	3	1	3	2	2	2	2	-3	2	0	1	0	0	0	0	0	0	0	1	-3	-3	-3	-3	-3	3	0	1	1	1	1	1	0	0	1	0	1	1	1	3	4	2	3	4	4	4	4
2	26	4	4	6	1	1	2	1	2	1	2	1	-3	-3	-3	-3	-3	-3	-3	-3	-3	1	-3	-3	-3	-3	-3	2	0	1	1	1	1	1	0	1	1	0	1	1	1	1	1	4	4	4	3	5	4
2	35	4	14	4	2	1	1	2	2	2	-3	1	-3	-3	-3	-3	-3	-3	-3	-3	-3	1	-3	-3	-3	-3	-3	1	0	1	1	1	1	1	0	0	0	0	1	1	0	4	4	3	4	4	4	4	4
2	26	3	4	2	1	2	2	1	2	1	3	1	-3	-3	-3	-3	-3	-3	-3	-3	-3	1	-3	-3	-3	-3	-3	2	0	1	1	1	1	1	0	1	1	0	1	1	1	4	4	4	4	3	3	5	4
2	34	2	3	6	1	1	2	2	2	1	3	1	-3	-3	-3	-3	-3	-3	-3	-3	-3	1	-3	-3	-3	-3	-3	3	0	1	1	1	1	1	0	0	0	0	0	1	1	5	5	4	4	5	4	4	4
2	31	4	7	6	1	1	3	1	2	1	4	1	-3	-3	-3	-3	-3	-3	-3	-3	-3	1	-3	-3	-3	-3	-3	3	0	1	1	1	1	1	0	1	0	0	1	1	1	5	5	5	5	5	5	5	5
2	38	4	15	4	3	2	2	2	2	2	-3	1	-3	-3	-3	-3	-3	-3	-3	-3	-3	1	-3	-3	-3	-3	-3	4	0	1	1	1	1	0	0	0	1	0	1	1	1	5	5	4	4	5	3	5	5
2	36	3	15	4	2	1	1	1	2	1	2	1	-3	-3	-3	-3	-3	-3	-3	-3	-3	1	-3	-3	-3	-3	-3	2	1	1	1	0	1	1	1	1	1	0	1	1	1	4	4	4	4	4	4	4	4
2	36	4	10	1	3	2	2	2	2	1	2	1	-3	-3	-3	-3	-3	-3	-3	-3	-3	1	-3	-3	-3	-3	-3	3	0	1	1	1	1	1	1	1	1	0	1	1	1	4	4	4	4	4	4	4	4
2	26	3	3	1	2	1	2	2	2	2	-3	1	-3	-3	-3	-3	-3	-3	-3	-3	-3	1	-3	-3	-3	-3	-3	3	0	1	1	1	1	1	0	0	1	0	1	1	1	5	4	3	4	4	4	4	3
2	31	4	10	1	3	1	2	2	2	2	-3	1	-3	-3	-3	-3	-3	-3	-3	-3	-3	1	-3	-3	-3	-3	-3	2	0	1	1	1	1	1	0	1	1	0	1	1	0	4	4	4	4	4	3	5	4
2	39	4	17	1	4	1	2	2	2	1	2	1	-3	-3	-3	-3	-3	-3	-3	-3	-3	1	-3	-3	-3	-3	-3	1	0	1	1	1	1	1	0	0	1	0	1	0	1	5	4	4	4	4	3	5	4
1	43	4	22	1	3	1	2	3	2	2	-3	1	-3	-3	-3	-3	-3	-3	-3	-3	-3	1	-3	-3	-3	-3	-3	1	0	1	1	1	1	1	0	0	1	0	0	1	1	5	5	5	4	5	3	5	5
2	38	4	17	3	3	1	2	2	2	1	2	1	-3	-3	-3	-3	-3	-3	-3	-3	-3	1	-3	-3	-3	-3	-3	1	0	1	1	1	1	0	0	0	1	0	1	1	1	5	5	5	4	5	3	4	5
1	46	4	22	2	4	1	2	2	2	1	2	1	-3	-3	-3	-3	-3	-3	-3	-3	-3	1	-3	-3	-3	-3	-3	2	0	1	1	1	1	1	0	0	1	0	1	1	1	4	4	3	3	4	4	4	4
2	41	4	15	1	3	1	2	2	2	1	2	1	-3	-3	-3	-3	-3	-3	-3	-3	-3	1	-3	-3	-3	-3	-3	2	0	1	1	1	1	1	0	0	1	0	1	1	1	5	5	4	3	5	4	5	4
2	41	4	16	1	4	2	1	2	2	1	2	1	-3	-3	-3	-3	-3	-3	-3	-3	-3	1	-3	-3	-3	-3	-3	3	0	1	1	1	0	1	1	0	0	0	1	1	0	5	5	5	4	5	5	5	5
2	41	3	20	6	1	2	2	2	2	2	-3	3	0	0	0	0	1	0	0	0	0	1	-3	-3	-3	-3	-3	2	0	1	1	1	1	1	0	0	0	0	1	0	1	4	4	3	3	4	3	5	4
1	30	3	5	2	2	1	2	2	2	2	-3	2	0	1	0	0	0	0	0	0	0	1	-3	-3	-3	-3	-3	1	0	1	1	1	1	1	0	0	1	0	1	1	1	5	5	3	3	5	3	5	5
2	42	4	21	1	3	2	2	2	2	1	2	1	-3	-3	-3	-3	-3	-3	-3	-3	-3	1	-3	-3	-3	-3	-3	2	0	1	1	1	1	1	0	1	1	0	1	1	1	4	4	4	4	4	3	4	4
2	27	3	3	1	2	1	1	3	2	1	2	1	-3	-3	-3	-3	-3	-3	-3	-3	-3	1	-3	-3	-3	-3	-3	3	0	1	1	1	1	1	1	0	1	0	1	1	1	5	5	5	5	5	3	4	4
2	37	4	13	1	3	1	2	2	2	1	2	1	-3	-3	-3	-3	-3	-3	-3	-3	-3	1	-3	-3	-3	-3	-3	4	0	1	1	1	1	1	0	0	1	0	1	1	1	5	5	5	5	5	5	5	5
2	32	4	7	1	2	2	2	2	2	2	-3	1	-3	-3	-3	-3	-3	-3	-3	-3	-3	1	-3	-3	-3	-3	-3	2	0	1	1	1	1	1	0	0	1	0	1	1	1	4	4	4	4	4	4	4	3
2	32	3	9	6	2	1	2	1	2	1	2	1	-3	-3	-3	-3	-3	-3	-3	-3	-3	1	-3	-3	-3	-3	-3	3	0	1	1	1	1	1	0	0	1	0	1	0	1	5	5	1	4	5	4	5	4
2	46	4	24	1	4	2	2	3	2	1	2	1	-3	-3	-3	-3	-3	-3	-3	-3	-3	1	-3	-3	-3	-3	-3	2	0	1	1	1	0	1	0	1	1	0	1	1	1	4	4	4	4	4	3	4	4
2	31	3	8	4	2	2	2	2	2	2	-3	1	-3	-3	-3	-3	-3	-3	-3	-3	-3	1	-3	-3	-3	-3	-3	2	0	1	1	1	1	1	0	0	1	0	1	1	1	4	4	4	5	4	4	4	4
2	31	3	8	4	2	1	2	2	2	1	4	1	-3	-3	-3	-3	-3	-3	-3	-3	-3	1	-3	-3	-3	-3	-3	3	0	1	1	1	1	1	0	1	1	0	1	1	1	5	5	4	4	5	5	5	5
1	40	4	15	1	3	1	2	2	2	1	2	1	-3	-3	-3	-3	-3	-3	-3	-3	-3	1	-3	-3	-3	-3	-3	1	0	1	1	1	0	1	0	1	1	0	1	1	1	4	4	4	4	4	4	4	3
2	48	4	27	1	2	1	2	2	2	2	-3	1	-3	-3	-3	-3	-3	-3	-3	-3	-3	1	-3	-3	-3	-3	-3	3	0	1	1	1	1	1	0	0	1	0	1	0	1	4	4	4	4	4	3	4	3
2	36	3	12	4	3	2	2	2	2	1	1	1	-3	-3	-3	-3	-3	-3	-3	-3	-3	1	-3	-3	-3	-3	-3	4	0	1	1	1	1	1	0	0	0	0	1	0	1	5	4	3	3	4	4	3	4
2	38	4	10	1	3	1	2	2	2	1	1	1	-3	-3	-3	-3	-3	-3	-3	-3	-3	1	-3	-3	-3	-3	-3	1	1	0	1	1	1	1	0	1	0	0	0	1	1	4	4	4	4	4	4	4	4
2	41	4	13	1	3	1	2	2	2	2	-3	1	-3	-3	-3	-3	-3	-3	-3	-3	-3	2	0	1	0	0	0	2	0	1	1	1	1	1	0	0	1	0	1	1	1	4	4	4	4	4	4	4	4
2	50	3	28	4	3	1	2	2	2	2	-3	1	-3	-3	-3	-3	-3	-3	-3	-3	-3	1	-3	-3	-3	-3	-3	3	0	1	1	1	0	1	0	1	1	0	1	0	1	4	4	4	4	4	4	4	4
2	30	4	10	4	2	2	2	2	2	2	-3	3	0	1	0	0	0	0	0	0	0	1	-3	-3	-3	-3	-3	3	0	1	1	1	0	0	0	0	1	0	1	1	1	4	4	4	4	4	4	4	4
2	54	4	28	1	3	2	2	2	2	1	2	1	-3	-3	-3	-3	-3	-3	-3	-3	-3	1	-3	-3	-3	-3	-3	2	0	1	1	1	1	1	0	1	1	0	1	1	1	4	4	4	4	4	4	4	4
2	43	4	23	4	3	1	1	1	2	2	-3	1	-3	-3	-3	-3	-3	-3	-3	-3	-3	1	-3	-3	-3	-3	-3	1	0	1	1	1	1	1	0	0	1	0	1	1	0	5	5	5	5	5	3	5	5
2	26	3	5	4	2	2	1	2	2	1	4	1	-3	-3	-3	-3	-3	-3	-3	-3	-3	1	-3	-3	-3	-3	-3	1	0	1	1	1	1	1	0	0	1	0	1	1	1	5	4	4	4	5	5	5	5
2	44	3	25	4	3	1	2	3	2	1	4	1	-3	-3	-3	-3	-3	-3	-3	-3	-3	1	-3	-3	-3	-3	-3	2	0	1	1	1	0	0	0	1	1	0	1	0	1	4	4	4	4	4	3	4	2
1	59	3	37	1	2	1	2	2	2	1	1	1	-3	-3	-3	-3	-3	-3	-3	-3	-3	1	-3	-3	-3	-3	-3	4	0	1	1	1	1	0	0	0	1	0	1	1	1	5	5	4	4	5	3	4	4
2	43	3	21	6	2	1	2	2	2	1	2	1	-3	-3	-3	-3	-3	-3	-3	-3	-3	1	-3	-3	-3	-3	-3	3	0	1	1	1	1	1	1	1	1	0	1	0	1	4	4	2	2	4	4	4	4
2	49	4	28	1	4	2	2	2	2	1	2	1	-3	-3	-3	-3	-3	-3	-3	-3	-3	1	-3	-3	-3	-3	-3	2	0	1	1	1	0	1	0	0	1	0	1	0	1	5	5	5	5	5	4	5	5
2	28	4	5	4	2	1	2	2	2	1	2	2	0	1	0	0	0	0	0	0	0	1	-3	-3	-3	-3	-3	3	0	1	1	1	0	1	1	0	1	0	1	0	1	4	4	3	2	4	4	4	4
2	28	3	8	4	2	2	1	1	1	1	1	1	-3	-3	-3	-3	-3	-3	-3	-3	-3	1	-3	-3	-3	-3	-3	4	0	1	1	1	1	1	1	1	1	0	1	1	1	5	5	5	5	5	2	5	4
2	34	3	10	4	2	1	2	2	2	1	1	1	-3	-3	-3	-3	-3	-3	-3	-3	-3	1	-3	-3	-3	-3	-3	4	0	1	1	1	1	0	0	1	0	0	1	1	1	5	5	5	5	5	5	5	4
2	29	4	5	1	2	2	2	2	2	1	2	1	-3	-3	-3	-3	-3	-3	-3	-3	-3	1	-3	-3	-3	-3	-3	1	0	1	1	1	1	1	1	0	1	0	1	1	1	4	4	4	4	4	4	4	3
2	28	3	4	4	2	1	1	2	2	1	2	1	-3	-3	-3	-3	-3	-3	-3	-3	-3	1	-3	-3	-3	-3	-3	4	0	1	1	1	1	1	0	0	1	0	1	0	1	5	5	1	1	5	5	5	5
2	49	4	27	6	4	2	2	2	2	1	1	1	-3	-3	-3	-3	-3	-3	-3	-3	-3	1	-3	-3	-3	-3	-3	4	0	1	1	1	1	1	0	0	1	0	1	1	1	5	5	4	3	5	4	5	5
2	39	4	20	5	3	1	1	2	2	1	1	1	-3	-3	-3	-3	-3	-3	-3	-3	-3	1	-3	-3	-3	-3	-3	1	0	1	1	1	1	1	0	0	1	0	1	1	1	5	5	5	5	5	3	5	5
1	36	4	12	2	3	1	2	2	2	2	-3	2	0	1	0	0	0	0	0	0	0	1	-3	-3	-3	-3	-3	1	1	1	1	0	1	1	1	0	0	0	1	1	1	4	4	4	4	4	4	4	4
2	31	3	10	4	2	1	1	3	2	1	1	1	-3	-3	-3	-3	-3	-3	-3	-3	-3	1	-3	-3	-3	-3	-3	4	0	1	1	1	1	1	0	0	0	0	1	1	1	5	5	5	5	5	4	5	5
2	36	3	10	4	2	1	2	2	2	1	1	1	-3	-3	-3	-3	-3	-3	-3	-3	-3	1	-3	-3	-3	-3	-3	4	1	0	1	1	1	1	0	0	1	0	1	1	1	4	4	4	4	4	3	4	4
1	51	4	26	2	4	2	2	2	2	1	2	1	-3	-3	-3	-3	-3	-3	-3	-3	-3	1	-3	-3	-3	-3	-3	3	0	1	1	1	1	1	0	0	1	0	1	1	1	1	1	4	4	4	4	4	4
2	36	2	11	4	1	2	2	2	2	2	-3	2	0	1	0	0	0	0	0	0	0	1	-3	-3	-3	-3	-3	3	0	1	1	1	0	1	0	0	0	0	1	1	1	4	4	4	3	4	4	4	4
2	34	4	12	2	3	1	2	2	2	1	4	3	1	1	1	1	0	0	0	0	0	1	-3	-3	-3	-3	-3	4	0	1	1	1	1	1	1	1	0	0	1	1	1	4	4	3	3	3	4	4	4
2	53	3	31	1	3	1	2	2	2	1	2	1	-3	-3	-3	-3	-3	-3	-3	-3	-3	1	-3	-3	-3	-3	-3	2	0	1	1	1	1	1	1	0	1	0	1	1	1	4	4	4	4	4	4	4	4
2	32	4	9	4	3	2	1	2	2	1	3	3	1	1	0	0	1	0	1	0	0	1	-3	-3	-3	-3	-3	2	0	1	1	1	0	0	0	0	1	0	1	1	1	4	4	3	4	4	4	4	4
2	29	3	6	4	2	1	1	1	2	1	3	1	-3	-3	-3	-3	-3	-3	-3	-3	-3	1	-3	-3	-3	-3	-3	2	0	1	1	1	1	1	0	0	1	0	1	0	1	5	5	5	5	5	5	5	5
2	24	3	3	4	2	1	2	2	2	2	-3	3	0	1	0	0	0	0	1	0	0	1	-3	-3	-3	-3	-3	4	0	1	1	1	0	1	0	1	1	0	1	1	1	5	3	3	5	5	4	5	5
2	23	3	3	4	2	2	1	1	2	1	3	2	0	1	0	0	1	0	1	0	1	1	-3	-3	-3	-3	-3	1	0	1	1	1	1	1	0	0	1	0	1	1	1	3	4	2	4	4	3	4	4
1	47	3	23	1	1	2	1	1	2	1	2	1	-3	-3	-3	-3	-3	-3	-3	-3	-3	1	-3	-3	-3	-3	-3	2	0	1	1	1	1	0	0	0	1	0	1	1	1	4	4	4	3	4	4	4	4
2	35	3	8	5	2	1	2	2	2	1	2	1	-3	-3	-3	-3	-3	-3	-3	-3	-3	1	-3	-3	-3	-3	-3	4	0	1	1	1	0	1	0	0	0	0	1	1	1	4	4	2	4	4	3	4	2
2	35	2	6	4	2	1	2	2	2	1	2	1	-3	-3	-3	-3	-3	-3	-3	-3	-3	1	-3	-3	-3	-3	-3	4	1	1	1	0	1	1	1	1	1	0	1	0	1	5	5	4	4	4	4	4	4
1	61	2	30	3	1	1	3	3	2	2	-3	1	-3	-3	-3	-3	-3	-3	-3	-3	-3	1	-3	-3	-3	-3	-3	3	0	1	1	1	1	0	1	0	0	0	1	0	1	5	5	4	4	4	4	4	4
1	42	4	16	2	4	1	2	2	2	2	-3	2	0	1	0	0	0	0	1	0	0	1	-3	-3	-3	-3	-3	2	0	1	1	1	1	1	0	1	1	0	1	1	1	5	5	3	2	4	5	5	5
2	50	3	31	4	3	3	2	2	2	1	1	1	-3	-3	-3	-3	-3	-3	-3	-3	-3	1	-3	-3	-3	-3	-3	2	0	1	1	1	0	1	0	1	1	0	1	1	1	4	4	4	4	4	3	4	4
1	38	4	11	1	3	1	2	2	2	2	-3	3	0	0	1	0	0	0	0	0	0	1	-3	-3	-3	-3	-3	1	0	1	1	1	0	1	0	0	1	0	1	1	1	5	4	4	4	4	3	4	4
2	37	3	10	4	2	1	2	3	2	1	1	1	-3	-3	-3	-3	-3	-3	-3	-3	-3	1	-3	-3	-3	-3	-3	1	0	1	1	1	1	1	0	0	1	0	1	1	1	5	5	5	5	5	5	5	2
2	50	3	27	1	4	1	2	2	2	2	-3	1	-3	-3	-3	-3	-3	-3	-3	-3	-3	1	-3	-3	-3	-3	-3	4	0	1	1	1	1	1	0	0	1	0	1	0	1	4	4	3	4	4	4	4	4
2	41	3	13	4	2	1	2	2	2	1	2	1	-3	-3	-3	-3	-3	-3	-3	-3	-3	1	-3	-3	-3	-3	-3	3	0	1	1	1	1	1	0	0	1	0	1	0	0	5	5	5	4	5	3	5	5
2	29	4	5	2	2	2	2	2	2	2	-3	3	0	1	1	0	0	0	0	0	0	1	-3	-3	-3	-3	-3	2	0	1	1	1	1	1	1	1	1	0	1	1	1	4	4	3	3	4	3	5	4
2	32	4	8	5	3	1	2	2	2	1	1	1	-3	-3	-3	-3	-3	-3	-3	-3	-3	1	-3	-3	-3	-3	-3	1	0	1	1	1	1	0	0	0	1	1	1	1	1	5	5	3	5	5	3	5	5
2	54	3	33	1	2	1	2	2	2	2	-3	1	-3	-3	-3	-3	-3	-3	-3	-3	-3	2	0	0	1	0	0	3	0	1	1	1	1	1	0	1	1	0	1	1	1	4	4	3	3	4	4	4	3
2	39	4	15	1	1	1	2	2	2	1	2	1	-3	-3	-3	-3	-3	-3	-3	-3	-3	1	-3	-3	-3	-3	-3	1	0	1	1	1	1	1	0	0	1	0	1	1	1	5	5	5	5	5	4	5	4
2	38	4	18	3	4	1	2	2	2	2	-3	3	1	0	0	0	0	0	1	0	0	1	-3	-3	-3	-3	-3	3	0	1	1	1	1	1	1	1	1	0	1	1	0	2	4	3	3	4	4	4	4
1	59	2	25	3	2	1	2	1	2	2	-3	3	0	0	0	0	1	0	0	0	0	1	-3	-3	-3	-3	-3	2	0	1	1	1	1	1	0	0	0	0	1	1	1	4	4	4	4	4	4	4	3
2	28	3	6	4	1	1	2	2	2	1	2	1	-3	-3	-3	-3	-3	-3	-3	-3	-3	1	-3	-3	-3	-3	-3	1	0	1	1	1	1	1	0	0	1	0	1	0	1	5	4	4	4	4	3	4	4
2	38	4	16	6	2	2	2	1	2	1	2	1	-3	-3	-3	-3	-3	-3	-3	-3	-3	1	-3	-3	-3	-3	-3	3	0	1	1	1	1	1	0	0	1	0	1	1	1	5	5	5	4	4	3	5	5
2	50	3	31	4	3	3	1	1	2	1	2	1	-3	-3	-3	-3	-3	-3	-3	-3	-3	1	-3	-3	-3	-3	-3	2	0	1	1	1	1	1	0	1	0	0	1	1	1	4	1	4	4	4	4	4	4
1	43	3	14	2	3	1	2	2	2	2	-3	3	0	0	0	0	0	0	1	0	0	1	-3	-3	-3	-3	-3	1	0	1	1	1	1	1	0	0	0	0	1	1	1	4	4	4	4	4	4	4	4
1	47	4	25	2	4	3	2	2	2	1	2	1	-3	-3	-3	-3	-3	-3	-3	-3	-3	1	-3	-3	-3	-3	-3	2	0	1	1	1	1	1	0	0	1	0	1	0	1	4	4	3	3	4	3	5	4
2	36	4	10	5	3	2	2	2	2	1	2	1	-3	-3	-3	-3	-3	-3	-3	-3	-3	1	-3	-3	-3	-3	-3	2	0	1	1	1	1	1	1	1	1	0	1	1	1	1	5	4	4	5	2	3	4
1	51	3	30	5	3	1	2	2	2	2	-3	1	-3	-3	-3	-3	-3	-3	-3	-3	-3	1	-3	-3	-3	-3	-3	1	0	1	1	1	1	0	0	0	1	0	1	1	1	4	4	4	4	4	4	5	4
2	26	4	3	1	1	1	2	2	2	2	-3	2	0	1	0	0	1	0	0	0	0	1	-3	-3	-3	-3	-3	4	0	1	1	1	1	1	1	0	0	0	1	1	1	5	5	3	3	4	4	4	3
1	33	3	11	6	1	2	2	2	2	1	2	1	-3	-3	-3	-3	-3	-3	-3	-3	-3	1	-3	-3	-3	-3	-3	4	0	1	1	1	1	1	0	1	1	0	1	1	1	5	5	5	5	5	5	5	5
2	35	4	14	4	3	1	2	2	2	1	2	1	-3	-3	-3	-3	-3	-3	-3	-3	-3	1	-3	-3	-3	-3	-3	2	0	1	1	1	1	1	0	1	0	0	1	1	1	5	5	5	5	5	5	5	5
2	24	4	2	2	1	1	2	2	2	1	3	3	0	0	0	0	0	0	1	0	0	1	-3	-3	-3	-3	-3	1	0	1	1	1	1	1	0	1	1	0	1	1	1	4	3	4	2	5	4	5	4
2	40	4	15	1	3	1	2	2	2	2	-3	1	-3	-3	-3	-3	-3	-3	-3	-3	-3	1	-3	-3	-3	-3	-3	2	0	1	1	1	1	1	0	0	1	0	1	1	0	4	4	4	4	4	3	3	4
2	31	3	5	1	2	2	3	2	2	2	-3	1	-3	-3	-3	-3	-3	-3	-3	-3	-3	1	-3	-3	-3	-3	-3	1	0	1	1	1	1	1	0	1	1	0	1	1	1	4	4	3	3	4	4	4	3
1	37	4	12	1	3	1	2	2	2	2	-3	1	-3	-3	-3	-3	-3	-3	-3	-3	-3	1	-3	-3	-3	-3	-3	1	1	1	1	0	1	1	0	0	1	0	1	1	1	5	5	5	3	5	3	5	4
2	30	4	5	1	2	1	2	2	2	2	-3	1	-3	-3	-3	-3	-3	-3	-3	-3	-3	1	-3	-3	-3	-3	-3	2	0	1	1	1	1	1	0	1	1	0	1	1	1	4	4	3	4	4	4	4	4
2	27	4	4	1	2	2	2	2	2	1	2	1	-3	-3	-3	-3	-3	-3	-3	-3	-3	1	-3	-3	-3	-3	-3	2	0	1	1	1	1	1	0	1	1	0	1	1	0	5	5	4	4	4	4	4	4
2	36	3	17	4	2	3	2	2	2	1	2	1	-3	-3	-3	-3	-3	-3	-3	-3	-3	1	-3	-3	-3	-3	-3	2	1	1	1	0	1	1	0	1	1	0	1	1	1	5	5	5	5	5	4	5	4
1	37	4	11	1	3	1	2	2	2	1	3	1	-3	-3	-3	-3	-3	-3	-3	-3	-3	1	-3	-3	-3	-3	-3	2	0	1	1	1	1	1	0	0	1	0	1	1	1	5	5	1	5	5	5	5	5
2	34	4	12	4	3	1	1	1	2	1	2	3	0	0	0	0	1	1	0	0	0	1	-3	-3	-3	-3	-3	3	0	1	1	1	1	1	0	0	1	0	1	0	1	4	4	5	4	4	4	4	4
1	44	4	22	2	4	1	2	2	2	1	2	1	-3	-3	-3	-3	-3	-3	-3	-3	-3	1	-3	-3	-3	-3	-3	3	0	1	1	1	1	0	1	1	1	0	1	1	0	5	5	5	5	5	5	5	5
2	29	3	10	4	2	1	2	2	2	1	2	1	-3	-3	-3	-3	-3	-3	-3	-3	-3	1	-3	-3	-3	-3	-3	4	1	1	1	0	1	1	1	1	1	0	1	1	1	5	5	5	5	5	5	5	5
2	57	4	38	1	3	2	2	2	2	1	3	1	-3	-3	-3	-3	-3	-3	-3	-3	-3	1	-3	-3	-3	-3	-3	1	0	1	1	1	1	1	1	1	1	0	0	0	1	4	4	4	4	4	4	4	4
2	39	3	13	1	3	1	2	2	2	2	-3	1	-3	-3	-3	-3	-3	-3	-3	-3	-3	1	-3	-3	-3	-3	-3	3	0	1	1	1	1	1	0	0	1	0	1	0	1	4	4	4	4	4	4	4	4
2	41	3	20	4	3	1	2	2	2	2	-3	2	0	1	0	0	0	0	0	0	0	1	-3	-3	-3	-3	-3	1	0	1	1	1	1	0	0	1	1	0	1	1	1	4	4	2	2	4	4	4	4
2	47	3	25	4	2	1	2	2	2	2	-3	1	-3	-3	-3	-3	-3	-3	-3	-3	-3	1	-3	-3	-3	-3	-3	1	0	1	1	1	1	1	0	1	1	0	1	1	1	4	4	3	3	4	3	4	4
2	40	4	12	4	2	2	3	3	2	1	3	1	-3	-3	-3	-3	-3	-3	-3	-3	-3	1	-3	-3	-3	-3	-3	3	1	0	1	1	1	1	0	0	1	0	1	0	1	4	4	4	4	4	4	4	4
1	24	3	1	2	1	1	2	2	2	1	3	1	-3	-3	-3	-3	-3	-3	-3	-3	-3	1	-3	-3	-3	-3	-3	4	0	1	1	1	1	1	0	0	0	0	1	0	0	5	5	4	4	5	5	5	5
2	34	4	11	4	3	1	1	1	2	1	1	1	-3	-3	-3	-3	-3	-3	-3	-3	-3	1	-3	-3	-3	-3	-3	2	0	1	1	1	1	1	0	1	1	0	1	1	1	4	4	4	4	4	4	4	4
1	38	3	10	3	2	1	2	2	2	1	3	3	1	0	1	1	1	0	0	0	0	1	-3	-3	-3	-3	-3	1	0	1	1	1	1	1	0	0	0	0	1	1	1	5	5	5	5	5	5	5	5
1	27	4	3	6	2	1	2	2	2	1	2	1	-3	-3	-3	-3	-3	-3	-3	-3	-3	1	-3	-3	-3	-3	-3	2	0	1	1	1	1	1	1	1	1	0	1	1	1	5	4	4	4	3	5	4	3
2	36	4	12	4	3	2	1	3	2	1	2	1	-3	-3	-3	-3	-3	-3	-3	-3	-3	1	-3	-3	-3	-3	-3	1	0	1	1	1	1	0	0	0	1	0	1	1	1	4	4	4	4	4	4	4	4
2	27	4	4	1	2	1	1	1	2	1	3	1	-3	-3	-3	-3	-3	-3	-3	-3	-3	1	-3	-3	-3	-3	-3	2	0	1	1	1	1	1	1	1	1	0	1	1	1	4	4	4	4	4	3	4	3
2	28	4	5	1	1	1	1	2	2	1	3	1	-3	-3	-3	-3	-3	-3	-3	-3	-3	1	-3	-3	-3	-3	-3	1	0	1	1	1	1	1	0	1	1	0	1	1	1	4	5	4	4	4	4	4	4
2	27	3	4	1	2	1	2	2	2	1	1	2	0	1	0	0	0	0	0	0	0	1	-3	-3	-3	-3	-3	4	0	1	1	1	1	1	0	1	1	0	1	1	0	3	3	3	3	4	3	4	4
1	32	4	6	1	3	3	1	3	2	2	-3	3	0	0	1	0	0	0	1	0	0	1	-3	-3	-3	-3	-3	1	0	1	1	1	1	1	0	1	1	0	1	1	1	4	4	3	3	4	3	4	4
1	44	4	18	1	4	1	2	2	2	1	1	1	-3	-3	-3	-3	-3	-3	-3	-3	-3	1	-3	-3	-3	-3	-3	1	0	1	1	1	1	1	0	0	1	0	1	1	1	4	4	4	3	4	3	4	4
1	46	2	25	1	2	1	2	2	2	1	1	1	-3	-3	-3	-3	-3	-3	-3	-3	-3	1	-3	-3	-3	-3	-3	1	0	1	1	1	1	0	0	1	0	0	1	1	1	4	4	4	4	5	3	5	5
2	29	4	7	1	2	1	2	2	2	1	2	3	0	0	0	0	0	1	0	0	0	1	-3	-3	-3	-3	-3	2	0	1	1	1	1	1	0	1	1	0	1	1	1	1	1	3	3	3	3	4	4
2	39	5	13	5	1	1	1	2	2	2	-3	1	-3	-3	-3	-3	-3	-3	-3	-3	-3	1	-3	-3	-3	-3	-3	1	0	1	1	1	1	1	0	1	0	0	1	1	1	4	5	4	4	4	4	4	3
1	39	4	10	1	3	3	2	2	2	1	2	1	-3	-3	-3	-3	-3	-3	-3	-3	-3	1	-3	-3	-3	-3	-3	2	0	1	1	1	1	1	1	1	1	0	1	1	1	4	4	4	4	4	4	3	3
2	23	3	2	4	2	1	2	2	2	2	-3	3	0	0	0	1	0	0	0	0	0	3	0	1	0	1	0	2	0	1	1	1	1	1	0	0	1	0	1	1	1	3	3	3	3	3	2	3	3
2	42	4	20	1	3	2	2	2	2	2	-3	2	0	1	0	0	1	0	0	0	0	1	-3	-3	-3	-3	-3	2	0	1	1	1	1	1	1	1	1	0	1	1	1	4	4	3	3	4	4	3	4
2	32	4	11	4	2	3	1	3	2	2	-3	2	0	1	1	0	1	0	1	0	0	1	-3	-3	-3	-3	-3	2	0	1	1	1	1	1	1	1	1	0	1	0	1	3	3	3	3	3	3	3	3
2	28	4	8	4	2	1	2	2	2	2	-3	3	1	0	0	0	0	0	0	0	0	1	-3	-3	-3	-3	-3	4	0	1	1	1	1	1	0	1	1	0	1	1	1	4	4	4	4	3	4	4	4
2	26	4	4	4	2	1	2	2	2	1	2	1	-3	-3	-3	-3	-3	-3	-3	-3	-3	1	-3	-3	-3	-3	-3	4	0	1	1	1	1	1	0	0	1	0	1	1	0	4	5	4	4	4	3	4	4
2	27	3	6	4	2	2	2	2	2	1	2	1	-3	-3	-3	-3	-3	-3	-3	-3	-3	1	-3	-3	-3	-3	-3	2	1	0	1	1	1	1	0	0	1	0	1	1	1	4	4	3	3	4	4	4	4
2	40	4	20	4	2	2	2	2	2	1	3	1	-3	-3	-3	-3	-3	-3	-3	-3	-3	1	-3	-3	-3	-3	-3	3	0	1	1	1	1	0	0	0	1	0	1	1	0	4	4	4	4	4	4	4	4
2	32	3	11	4	1	1	2	2	2	1	2	1	-3	-3	-3	-3	-3	-3	-3	-3	-3	1	-3	-3	-3	-3	-3	1	0	1	1	1	1	1	0	1	1	0	1	1	1	4	4	4	4	4	4	4	4
2	34	4	8	1	3	2	2	2	2	2	-3	1	-3	-3	-3	-3	-3	-3	-3	-3	-3	1	-3	-3	-3	-3	-3	1	1	1	0	1	1	1	1	0	0	0	1	1	1	4	4	3	4	4	4	3	3
2	23	3	3	4	2	1	1	3	2	2	-3	1	-3	-3	-3	-3	-3	-3	-3	-3	-3	1	-3	-3	-3	-3	-3	1	0	1	1	1	0	1	0	0	1	0	1	1	0	4	4	3	3	3	4	4	4
2	36	4	14	1	4	2	2	2	2	1	1	1	-3	-3	-3	-3	-3	-3	-3	-3	-3	1	-3	-3	-3	-3	-3	4	0	1	1	1	1	1	0	0	0	0	1	1	1	5	5	3	4	5	4	5	4
2	29	4	2	1	1	1	2	2	2	1	2	3	0	0	0	0	0	0	0	0	1	1	-3	-3	-3	-3	-3	2	0	1	1	1	1	1	1	0	1	0	1	1	1	5	4	3	3	4	4	4	4
2	53	4	29	1	4	1	2	2	2	1	2	3	0	1	0	0	0	0	0	0	0	1	-3	-3	-3	-3	-3	1	0	1	1	1	1	1	0	0	1	0	1	1	1	5	5	5	3	4	5	5	3
2	45	4	23	4	3	1	2	2	2	1	2	1	-3	-3	-3	-3	-3	-3	-3	-3	-3	1	-3	-3	-3	-3	-3	4	0	1	1	1	1	1	1	1	1	0	1	0	1	4	4	3	3	4	3	4	3
2	30	4	8	4	2	2	1	1	2	2	-3	3	0	1	0	0	0	0	0	0	0	1	-3	-3	-3	-3	-3	1	0	1	1	1	1	1	0	0	0	0	1	1	1	4	4	3	3	4	3	4	3
2	36	5	10	2	3	1	2	2	2	1	2	3	0	0	1	0	0	0	0	0	0	1	-3	-3	-3	-3	-3	1	0	1	1	1	1	1	1	0	1	0	1	1	1	4	4	2	1	3	2	3	4
2	38	3	13	4	2	1	2	2	2	1	2	1	-3	-3	-3	-3	-3	-3	-3	-3	-3	1	-3	-3	-3	-3	-3	3	1	0	1	1	1	1	0	0	1	0	1	0	1	4	4	4	4	4	4	4	4
2	32	3	10	4	2	2	2	2	2	2	-3	1	-3	-3	-3	-3	-3	-3	-3	-3	-3	1	-3	-3	-3	-3	-3	2	0	1	1	1	1	1	0	0	1	0	1	1	1	4	3	3	2	4	4	4	4
1	39	4	13	2	3	3	2	2	2	2	-3	2	0	0	0	0	1	0	0	0	0	3	0	1	0	0	0	2	0	1	1	1	1	0	0	1	0	0	1	1	1	3	3	3	3	3	3	3	1
1	53	4	30	2	3	1	2	2	2	2	-3	2	0	1	0	0	0	0	0	0	0	3	0	1	0	0	0	1	0	1	1	1	1	1	0	0	0	0	1	1	1	4	4	3	3	4	4	3	3
2	29	3	5	4	2	2	2	2	2	1	1	1	-3	-3	-3	-3	-3	-3	-3	-3	-3	1	-3	-3	-3	-3	-3	2	0	1	1	1	1	1	0	0	0	0	1	0	1	4	4	4	2	4	4	4	4
2	37	4	15	3	1	1	2	2	2	1	3	3	0	1	0	0	0	0	0	0	0	1	-3	-3	-3	-3	-3	1	0	1	1	1	1	1	0	0	0	0	1	1	1	5	5	5	3	5	5	5	5
2	27	4	5	6	2	1	2	2	2	1	2	1	-3	-3	-3	-3	-3	-3	-3	-3	-3	1	-3	-3	-3	-3	-3	3	0	1	1	1	1	1	0	0	1	0	1	1	1	4	4	4	4	4	3	4	3
2	28	4	5	4	2	1	2	2	2	1	2	1	-3	-3	-3	-3	-3	-3	-3	-3	-3	1	-3	-3	-3	-3	-3	4	0	1	1	1	1	1	0	1	1	0	1	0	1	4	4	4	3	4	4	4	4
2	38	4	14	3	3	1	2	2	2	1	2	1	-3	-3	-3	-3	-3	-3	-3	-3	-3	1	-3	-3	-3	-3	-3	1	0	1	1	1	1	1	0	0	0	0	1	1	1	4	4	4	4	4	4	4	4
2	29	4	5	5	2	3	1	3	1	1	3	1	-3	-3	-3	-3	-3	-3	-3	-3	-3	1	-3	-3	-3	-3	-3	2	0	1	1	1	1	1	0	0	1	0	1	1	1	5	5	4	5	5	5	5	5
2	42	3	22	4	3	1	2	2	2	1	2	1	-3	-3	-3	-3	-3	-3	-3	-3	-3	1	-3	-3	-3	-3	-3	1	0	1	1	1	1	1	0	1	1	0	1	1	1	1	1	3	4	4	4	5	4
2	26	4	3	6	2	1	2	2	2	1	2	1	-3	-3	-3	-3	-3	-3	-3	-3	-3	1	-3	-3	-3	-3	-3	2	0	1	1	1	1	1	0	0	1	0	0	0	1	4	4	3	3	3	5	4	3
2	34	3	8	4	2	1	3	3	2	1	2	3	1	1	0	0	1	0	0	0	0	1	-3	-3	-3	-3	-3	4	1	0	1	1	1	1	0	0	1	0	1	1	1	4	4	3	4	4	3	5	4
2	41	4	11	4	2	1	2	2	2	1	2	1	-3	-3	-3	-3	-3	-3	-3	-3	-3	1	-3	-3	-3	-3	-3	4	1	0	1	1	1	1	1	1	1	0	1	1	1	5	5	3	4	1	1	5	5
2	35	4	11	3	3	1	2	2	2	2	-3	2	1	0	0	0	0	0	0	0	0	1	-3	-3	-3	-3	-3	3	0	1	1	1	1	1	0	0	1	0	1	0	1	3	4	4	3	3	4	4	3
2	36	4	11	3	3	1	1	2	2	2	-3	3	1	0	1	1	0	1	0	0	0	3	1	1	0	0	0	4	0	1	1	1	1	1	0	1	1	0	1	1	1	4	4	4	4	4	4	4	4
2	32	4	8	1	2	1	2	2	2	1	1	1	-3	-3	-3	-3	-3	-3	-3	-3	-3	1	-3	-3	-3	-3	-3	2	0	1	1	1	1	1	0	0	0	0	1	1	0	4	4	3	3	4	4	4	4
2	29	4	8	4	2	1	1	2	2	1	4	1	-3	-3	-3	-3	-3	-3	-3	-3	-3	1	-3	-3	-3	-3	-3	1	0	1	1	1	1	1	0	0	1	0	1	0	1	5	5	5	5	5	5	5	5
2	28	4	4	1	2	1	1	1	2	1	2	1	-3	-3	-3	-3	-3	-3	-3	-3	-3	1	-3	-3	-3	-3	-3	2	0	1	1	1	1	1	0	1	1	0	1	1	1	5	5	5	5	5	5	5	5
2	33	4	10	2	2	1	2	1	1	1	1	1	-3	-3	-3	-3	-3	-3	-3	-3	-3	1	-3	-3	-3	-3	-3	1	0	1	1	1	1	1	0	1	1	0	1	1	1	5	5	5	5	5	5	5	5
2	26	4	4	1	2	1	1	2	2	1	1	1	-3	-3	-3	-3	-3	-3	-3	-3	-3	1	-3	-3	-3	-3	-3	4	1	1	0	1	1	1	1	0	1	0	1	0	1	4	4	3	4	5	4	5	4
1	46	3	25	3	2	1	2	2	2	1	3	1	-3	-3	-3	-3	-3	-3	-3	-3	-3	1	-3	-3	-3	-3	-3	2	0	1	1	1	1	1	0	1	0	0	1	1	1	5	5	3	4	4	4	4	4
2	40	4	10	4	3	1	2	2	2	1	1	1	-3	-3	-3	-3	-3	-3	-3	-3	-3	1	-3	-3	-3	-3	-3	2	0	1	1	1	1	1	0	1	1	0	1	1	1	5	5	5	4	4	4	4	3
1	28	4	3	1	2	1	1	1	2	2	-3	2	0	1	1	0	0	0	1	0	0	1	-3	-3	-3	-3	-3	1	0	1	1	1	1	1	1	1	1	0	1	1	1	4	4	4	4	5	1	4	4
1	28	4	5	1	2	2	2	2	2	1	3	3	1	1	0	0	0	0	0	0	0	1	-3	-3	-3	-3	-3	1	0	1	1	1	1	1	0	0	0	0	1	1	1	4	4	3	2	5	4	4	4
2	51	3	26	4	3	2	2	2	2	1	3	1	-3	-3	-3	-3	-3	-3	-3	-3	-3	1	-3	-3	-3	-3	-3	4	1	1	1	0	1	1	0	0	0	0	1	1	1	4	4	4	4	4	4	4	4
2	29	4	7	1	2	1	2	2	2	1	1	1	-3	-3	-3	-3	-3	-3	-3	-3	-3	1	-3	-3	-3	-3	-3	4	0	1	1	1	1	1	0	0	1	0	1	1	1	5	5	5	5	5	5	5	5
1	43	4	21	3	2	1	2	2	2	1	1	1	-3	-3	-3	-3	-3	-3	-3	-3	-3	1	-3	-3	-3	-3	-3	1	0	1	1	1	1	1	0	0	0	0	1	1	1	1	1	1	1	5	3	1	4
2	49	3	28	4	2	1	1	2	2	1	2	1	-3	-3	-3	-3	-3	-3	-3	-3	-3	1	-3	-3	-3	-3	-3	2	0	1	1	1	1	0	0	1	1	0	1	1	1	4	4	3	3	4	3	4	3
1	26	4	1	1	1	2	2	2	2	2	-3	1	-3	-3	-3	-3	-3	-3	-3	-3	-3	1	-3	-3	-3	-3	-3	2	0	1	1	1	1	1	1	1	1	0	1	1	0	4	4	4	3	4	4	4	3
2	48	4	8	3	3	1	2	2	2	2	-3	1	-3	-3	-3	-3	-3	-3	-3	-3	-3	1	-3	-3	-3	-3	-3	1	0	1	1	1	0	1	0	0	0	0	1	1	1	4	4	4	3	4	4	4	4
1	44	4	20	1	3	2	2	2	2	1	2	1	-3	-3	-3	-3	-3	-3	-3	-3	-3	1	-3	-3	-3	-3	-3	1	0	1	1	1	1	1	0	1	1	0	1	1	1	5	5	4	4	4	4	5	4
2	44	3	23	6	3	1	2	2	2	2	-3	2	0	1	0	0	0	0	1	0	0	2	0	0	0	0	1	1	0	1	1	1	1	1	0	0	1	0	0	1	0	3	3	2	2	4	3	4	4
2	43	4	22	4	2	2	2	2	2	1	2	1	-3	-3	-3	-3	-3	-3	-3	-3	-3	1	-3	-3	-3	-3	-3	2	0	1	1	1	1	0	0	1	1	0	1	1	1	4	4	3	3	4	3	4	4
2	50	2	25	3	2	3	2	3	2	1	2	1	-3	-3	-3	-3	-3	-3	-3	-3	-3	1	-3	-3	-3	-3	-3	1	0	1	1	1	1	1	0	0	0	0	1	1	1	4	4	4	2	4	3	4	4
2	31	4	8	4	2	1	2	2	2	2	-3	3	0	1	1	0	0	1	1	0	0	1	-3	-3	-3	-3	-3	4	0	1	1	1	1	1	0	0	1	0	1	1	1	1	5	5	3	5	5	5	5
2	39	4	19	4	4	1	3	3	2	1	1	1	-3	-3	-3	-3	-3	-3	-3	-3	-3	1	-3	-3	-3	-3	-3	2	0	1	1	1	1	1	0	0	1	0	1	1	1	5	5	5	4	5	3	5	5
2	38	4	15	3	2	3	2	2	2	1	2	1	-3	-3	-3	-3	-3	-3	-3	-3	-3	1	-3	-3	-3	-3	-3	1	0	1	1	1	1	1	0	0	1	0	1	0	1	4	4	4	4	5	3	4	4
2	27	4	4	1	2	1	1	2	2	1	1	1	-3	-3	-3	-3	-3	-3	-3	-3	-3	1	-3	-3	-3	-3	-3	1	1	1	0	1	1	1	1	1	1	0	1	1	1	4	4	3	3	4	4	4	3
2	51	3	32	4	3	1	2	2	2	2	-3	2	0	1	0	0	0	0	0	0	0	1	-3	-3	-3	-3	-3	4	0	1	1	1	1	1	0	0	0	0	0	1	1	4	4	3	3	4	4	4	4
1	48	3	25	1	3	3	3	3	2	1	2	1	-3	-3	-3	-3	-3	-3	-3	-3	-3	1	-3	-3	-3	-3	-3	1	0	1	1	1	1	1	0	0	1	0	1	1	1	4	5	4	5	5	4	5	4
2	39	4	16	4	3	1	2	2	2	1	3	1	-3	-3	-3	-3	-3	-3	-3	-3	-3	1	-3	-3	-3	-3	-3	1	0	1	1	1	1	0	0	0	1	0	1	1	1	5	5	4	4	5	4	5	5
2	41	3	6	6	1	1	2	1	2	1	1	1	-3	-3	-3	-3	-3	-3	-3	-3	-3	1	-3	-3	-3	-3	-3	1	0	1	1	1	1	1	0	1	0	0	1	1	1	5	5	4	4	5	4	5	4
2	45	3	25	4	3	1	2	2	2	1	1	1	-3	-3	-3	-3	-3	-3	-3	-3	-3	1	-3	-3	-3	-3	-3	1	0	1	1	1	1	1	0	1	1	0	1	1	1	4	4	4	3	4	2	4	3
2	52	3	31	1	2	2	2	2	2	1	2	1	-3	-3	-3	-3	-3	-3	-3	-3	-3	1	-3	-3	-3	-3	-3	1	0	1	1	1	1	0	0	0	1	0	1	1	1	5	5	2	3	5	3	5	5
2	32	4	6	1	2	2	2	2	2	1	2	1	-3	-3	-3	-3	-3	-3	-3	-3	-3	1	-3	-3	-3	-3	-3	1	0	1	1	1	1	1	0	1	1	0	1	1	1	1	5	3	1	4	4	5	4
2	37	4	18	4	2	1	1	2	2	1	2	1	-3	-3	-3	-3	-3	-3	-3	-3	-3	1	-3	-3	-3	-3	-3	2	0	1	1	1	1	1	0	1	1	0	1	1	1	5	4	1	3	5	3	5	5
2	36	4	9	6	1	1	2	2	2	1	1	1	-3	-3	-3	-3	-3	-3	-3	-3	-3	1	-3	-3	-3	-3	-3	4	0	1	1	1	1	1	0	0	1	0	1	1	0	4	4	4	4	4	3	4	4
1	32	3	8	6	1	2	2	2	2	2	-3	2	0	1	0	0	0	0	0	0	0	1	-3	-3	-3	-3	-3	1	0	1	1	1	1	1	1	1	1	0	1	1	1	4	4	4	3	4	4	4	4
2	46	3	15	6	1	1	2	2	2	1	3	1	-3	-3	-3	-3	-3	-3	-3	-3	-3	1	-3	-3	-3	-3	-3	3	0	1	1	1	1	0	0	0	1	0	1	0	0	4	4	4	4	4	3	4	4
1	50	2	30	3	2	1	2	2	2	2	-3	2	0	1	0	0	0	0	0	0	0	1	-3	-3	-3	-3	-3	3	0	1	1	1	1	1	0	1	0	0	1	1	1	4	4	4	4	4	4	4	4
2	27	3	3	4	2	1	2	2	2	1	1	1	-3	-3	-3	-3	-3	-3	-3	-3	-3	1	-3	-3	-3	-3	-3	4	1	1	1	0	1	1	0	0	0	0	1	0	1	5	5	4	4	5	4	5	4
2	41	3	10	3	1	1	1	1	2	2	-3	3	0	1	0	0	1	0	0	0	0	1	-3	-3	-3	-3	-3	3	0	1	1	1	1	1	0	1	1	0	1	1	1	2	4	4	4	4	4	4	3
1	49	2	27	1	1	1	2	2	2	2	-3	2	0	1	0	0	1	0	0	0	0	2	0	1	0	0	1	1	0	1	1	1	1	0	1	1	0	0	1	1	1	3	3	3	3	3	4	2	2
2	47	3	5	1	2	1	2	2	2	2	-3	1	-3	-3	-3	-3	-3	-3	-3	-3	-3	1	-3	-3	-3	-3	-3	3	0	1	1	1	1	1	1	1	0	0	1	1	1	4	4	4	4	4	4	3	3
1	39	3	10	1	1	1	2	2	2	2	-3	2	0	1	1	1	1	0	0	0	0	1	-3	-3	-3	-3	-3	2	0	1	1	1	1	1	0	0	0	0	1	1	1	4	4	3	4	4	4	3	2
1	45	2	22	3	2	1	2	2	2	1	1	1	-3	-3	-3	-3	-3	-3	-3	-3	-3	1	-3	-3	-3	-3	-3	1	0	1	1	1	1	1	0	0	0	0	1	0	1	4	4	4	4	4	3	4	4
2	39	3	5	6	1	1	2	2	2	2	-3	1	-3	-3	-3	-3	-3	-3	-3	-3	-3	1	-3	-3	-3	-3	-3	2	0	1	1	1	1	0	1	1	0	0	1	1	1	4	4	4	4	5	4	3	3
1	46	2	20	2	1	1	2	2	2	2	-3	1	-3	-3	-3	-3	-3	-3	-3	-3	-3	1	-3	-3	-3	-3	-3	3	0	1	1	1	1	1	1	1	1	0	1	1	1	4	4	3	4	4	4	3	3
1	50	1	29	3	1	1	2	2	2	2	-3	1	-3	-3	-3	-3	-3	-3	-3	-3	-3	1	-3	-3	-3	-3	-3	3	0	1	1	1	1	1	0	0	0	0	1	1	1	4	4	3	4	4	4	3	4
1	52	2	28	2	1	1	2	2	2	2	-3	3	0	1	0	0	0	0	0	0	0	1	-3	-3	-3	-3	-3	2	0	1	1	1	1	1	0	0	1	0	1	0	1	4	4	4	4	4	4	4	4
1	44	2	4	2	1	1	2	2	2	2	-3	2	0	1	0	0	0	0	0	0	0	1	-3	-3	-3	-3	-3	1	0	1	1	1	1	1	0	1	1	0	1	1	1	2	3	3	3	4	3	4	4
2	46	3	22	2	1	1	2	2	2	2	-3	1	-3	-3	-3	-3	-3	-3	-3	-3	-3	1	-3	-3	-3	-3	-3	2	0	1	1	1	1	0	0	0	1	0	1	1	1	5	5	4	4	4	4	4	4
1	52	2	30	3	1	1	2	2	2	2	-3	1	-3	-3	-3	-3	-3	-3	-3	-3	-3	1	-3	-3	-3	-3	-3	1	1	0	1	1	1	1	1	1	0	0	1	1	1	4	4	4	4	4	4	4	4
2	57	2	34	3	1	1	2	2	2	2	-3	1	-3	-3	-3	-3	-3	-3	-3	-3	-3	1	-3	-3	-3	-3	-3	3	0	1	1	1	1	0	0	1	0	0	1	1	1	4	4	2	4	4	4	4	4
2	40	4	14	1	2	1	2	2	2	1	3	1	-3	-3	-3	-3	-3	-3	-3	-3	-3	1	-3	-3	-3	-3	-3	4	0	1	1	1	1	1	0	1	1	0	1	1	1	5	5	5	5	5	5	5	5
1	78	1	50	3	1	1	2	2	2	1	1	1	-3	-3	-3	-3	-3	-3	-3	-3	-3	1	-3	-3	-3	-3	-3	1	1	0	1	1	1	1	0	1	1	0	1	1	1	4	4	4	4	4	4	4	4
1	58	2	30	3	1	1	2	2	2	2	-3	3	0	1	0	0	0	0	0	0	0	1	-3	-3	-3	-3	-3	2	0	1	1	1	1	1	0	0	0	0	0	0	1	4	4	4	4	4	4	4	4
1	48	3	4	1	1	1	2	2	2	2	-3	1	-3	-3	-3	-3	-3	-3	-3	-3	-3	1	-3	-3	-3	-3	-3	2	0	1	1	1	1	1	0	0	1	0	1	1	1	4	4	4	4	4	4	4	4
1	59	2	34	2	2	1	2	2	2	2	-3	1	-3	-3	-3	-3	-3	-3	-3	-3	-3	1	-3	-3	-3	-3	-3	2	0	1	1	1	1	0	0	1	0	0	1	1	1	5	5	2	5	4	4	3	4
1	31	4	8	1	2	1	2	2	2	2	-3	2	0	1	0	0	0	0	0	0	0	1	-3	-3	-3	-3	-3	1	0	1	1	1	0	1	0	1	1	0	1	1	1	4	5	3	3	4	3	5	5
1	51	2	29	3	1	1	2	2	2	2	-3	2	0	1	0	0	0	0	0	0	0	1	-3	-3	-3	-3	-3	2	0	1	1	1	1	1	0	0	0	0	1	1	0	4	4	4	4	4	4	4	4
1	52	2	22	2	2	1	2	2	2	2	-3	2	0	1	0	0	1	0	0	0	0	1	-3	-3	-3	-3	-3	2	1	1	1	0	1	1	0	1	1	0	1	1	1	5	4	4	4	4	5	3	3
1	26	3	3	2	2	1	3	2	2	1	4	1	-3	-3	-3	-3	-3	-3	-3	-3	-3	3	1	0	0	0	0	4	0	1	1	1	1	0	1	1	1	0	1	0	1	5	5	5	5	5	5	5	5
1	54	3	40	5	2	3	2	2	2	2	-3	1	-3	-3	-3	-3	-3	-3	-3	-3	-3	1	-3	-3	-3	-3	-3	1	0	1	1	1	1	0	0	0	1	0	1	1	1	5	5	5	5	5	2	5	4
2	48	3	25	3	1	1	2	2	2	1	3	1	-3	-3	-3	-3	-3	-3	-3	-3	-3	1	-3	-3	-3	-3	-3	2	0	1	1	1	1	1	0	0	1	0	1	1	0	5	5	4	4	4	4	4	4
1	51	2	30	3	1	1	2	2	2	2	-3	3	0	0	0	0	0	0	1	0	0	1	-3	-3	-3	-3	-3	2	0	1	1	1	1	1	0	0	0	0	1	0	1	4	4	3	2	4	3	4	3
2	35	4	13	4	3	1	1	1	2	1	1	1	-3	-3	-3	-3	-3	-3	-3	-3	-3	1	-3	-3	-3	-3	-3	3	0	1	1	1	1	1	0	1	0	0	1	1	1	5	5	4	4	4	4	4	4
1	36	4	8	5	1	2	2	2	2	2	-3	3	0	1	0	0	0	0	0	0	0	1	-3	-3	-3	-3	-3	2	0	1	1	1	1	1	0	0	1	0	1	0	1	3	4	3	3	4	3	4	3
2	28	4	9	4	2	2	1	2	2	1	3	1	-3	-3	-3	-3	-3	-3	-3	-3	-3	1	-3	-3	-3	-3	-3	1	0	1	1	1	1	1	1	1	0	0	1	0	1	5	5	4	4	5	3	5	3
1	35	3	7	3	2	1	2	2	2	1	3	1	-3	-3	-3	-3	-3	-3	-3	-3	-3	1	-3	-3	-3	-3	-3	2	0	1	1	1	1	1	1	0	1	0	1	1	1	5	5	5	4	5	5	5	4
1	50	2	26	2	1	3	2	2	2	2	-3	3	0	1	0	0	0	0	0	0	0	1	-3	-3	-3	-3	-3	1	0	1	1	1	1	1	0	1	0	0	1	1	1	4	4	4	4	4	4	4	3
2	37	3	13	1	1	3	2	2	2	1	1	1	-3	-3	-3	-3	-3	-3	-3	-3	-3	1	-3	-3	-3	-3	-3	2	0	1	1	1	1	1	0	0	0	0	1	1	1	5	5	5	4	4	3	5	4
2	27	4	4	5	2	2	2	2	2	1	1	1	-3	-3	-3	-3	-3	-3	-3	-3	-3	1	-3	-3	-3	-3	-3	2	0	1	1	1	1	1	0	0	0	0	1	0	1	5	4	3	4	4	4	5	4
2	34	4	10	4	2	1	2	2	2	1	1	3	0	0	0	0	1	0	1	0	0	1	-3	-3	-3	-3	-3	4	0	1	1	1	1	1	1	1	0	0	1	1	1	3	4	4	4	4	3	4	2
1	51	2	30	4	2	1	2	1	2	2	-3	2	0	1	0	0	0	0	0	0	0	1	-3	-3	-3	-3	-3	4	0	1	1	1	0	1	0	0	1	0	1	1	1	4	4	2	3	4	4	5	2
2	39	3	15	4	2	3	2	2	2	1	3	1	-3	-3	-3	-3	-3	-3	-3	-3	-3	1	-3	-3	-3	-3	-3	1	0	1	1	1	0	1	0	1	1	0	1	1	0	4	4	3	2	4	3	4	4
2	53	2	25	3	1	2	1	2	2	2	-3	2	0	0	0	0	0	0	1	0	1	1	-3	-3	-3	-3	-3	1	0	1	1	1	1	0	0	1	0	1	1	1	1	3	3	3	3	3	3	4	3
1	58	3	38	5	2	3	2	2	2	2	-3	3	0	0	0	0	1	0	0	0	0	2	0	0	0	1	0	3	1	0	1	1	1	1	0	0	0	0	1	0	1	3	4	4	4	4	4	4	4
1	46	3	25	3	1	1	2	2	2	2	-3	3	0	0	0	0	1	0	0	0	0	1	-3	-3	-3	-3	-3	2	0	1	1	1	1	0	0	1	0	0	1	1	1	1	5	4	4	4	3	4	4
1	51	2	20	3	1	1	2	2	2	1	2	1	-3	-3	-3	-3	-3	-3	-3	-3	-3	1	-3	-3	-3	-3	-3	2	0	1	1	1	1	0	0	1	1	0	1	1	1	4	3	3	4	4	4	4	3
2	23	3	1	5	1	1	2	2	2	2	-3	3	0	1	0	0	0	0	0	0	0	1	-3	-3	-3	-3	-3	3	0	1	1	1	1	1	1	1	1	0	1	1	1	4	4	4	3	4	3	4	4
1	60	2	40	3	2	2	2	2	2	2	-3	1	-3	-3	-3	-3	-3	-3	-3	-3	-3	1	-3	-3	-3	-3	-3	3	0	1	1	1	1	1	0	0	0	0	1	1	1	5	5	5	4	5	2	3	4
1	58	2	40	3	1	3	2	2	2	2	-3	3	0	0	0	0	1	0	0	0	0	1	-3	-3	-3	-3	-3	4	0	1	1	1	1	0	0	1	0	0	0	1	1	4	4	4	4	4	4	4	2
1	60	2	39	3	1	1	2	2	2	2	-3	3	1	0	1	0	1	0	1	0	0	1	-3	-3	-3	-3	-3	2	0	1	1	1	1	1	0	1	0	0	1	1	1	4	4	4	4	4	4	2	3
1	54	2	35	3	2	1	1	2	2	2	-3	1	-3	-3	-3	-3	-3	-3	-3	-3	-3	1	-3	-3	-3	-3	-3	1	0	1	1	1	1	0	0	1	1	0	1	1	1	4	4	4	4	4	3	4	4
1	46	2	25	3	1	1	2	2	2	2	-3	3	0	0	0	0	1	0	0	0	0	1	-3	-3	-3	-3	-3	2	0	1	1	1	0	1	0	0	1	0	1	0	1	4	5	4	5	4	4	4	2
1	47	2	25	3	1	1	2	2	2	2	-3	1	-3	-3	-3	-3	-3	-3	-3	-3	-3	1	-3	-3	-3	-3	-3	4	0	1	1	1	1	0	0	0	1	0	1	0	1	5	4	5	5	5	5	4	5
1	31	4	5	1	2	1	2	2	2	2	-3	2	0	0	0	0	0	0	1	0	0	1	-3	-3	-3	-3	-3	1	0	1	1	1	1	0	0	0	1	0	1	1	0	4	4	4	4	4	4	5	4
1	42	2	21	3	1	1	2	2	2	2	-3	1	-3	-3	-3	-3	-3	-3	-3	-3	-3	1	-3	-3	-3	-3	-3	3	0	1	1	1	1	1	0	0	1	0	1	1	1	5	5	5	5	5	4	5	3
2	45	4	25	3	3	2	2	2	2	2	-3	2	0	0	0	0	1	0	1	0	0	1	-3	-3	-3	-3	-3	1	0	1	1	1	1	1	0	1	1	0	1	1	1	4	4	3	3	4	2	4	4
2	28	4	4	1	2	1	2	2	2	2	-3	1	-3	-3	-3	-3	-3	-3	-3	-3	-3	1	-3	-3	-3	-3	-3	4	0	1	1	1	1	1	0	0	0	0	1	1	1	5	5	3	3	5	4	5	4
2	35	4	10	1	2	1	2	3	2	2	-3	2	0	1	0	0	1	0	1	0	0	1	-3	-3	-3	-3	-3	3	0	1	1	1	1	1	0	1	1	0	1	1	1	4	3	3	3	4	4	5	3
1	35	4	10	3	2	1	2	2	2	2	-3	3	0	0	0	0	1	0	0	0	0	1	-3	-3	-3	-3	-3	2	0	1	1	1	1	1	0	1	1	0	1	1	1	4	4	4	4	4	4	4	4
1	39	2	19	3	1	1	2	2	2	2	-3	1	-3	-3	-3	-3	-3	-3	-3	-3	-3	1	-3	-3	-3	-3	-3	1	0	1	1	1	1	1	0	1	0	0	1	1	1	5	1	4	4	4	3	4	4
1	58	1	41	2	2	1	1	2	2	1	1	1	-3	-3	-3	-3	-3	-3	-3	-3	-3	1	-3	-3	-3	-3	-3	1	0	1	1	1	1	1	1	1	1	0	1	1	1	5	5	5	5	4	4	4	3
1	55	2	24	3	1	1	2	2	2	2	-3	3	0	0	0	0	1	0	0	0	0	1	-3	-3	-3	-3	-3	1	0	1	1	1	1	1	0	1	1	0	0	1	1	4	4	3	2	5	3	4	3
2	40	4	21	1	3	2	1	3	2	1	1	1	-3	-3	-3	-3	-3	-3	-3	-3	-3	1	-3	-3	-3	-3	-3	4	1	1	0	1	1	1	0	0	1	0	1	1	1	5	4	4	4	5	4	5	4
1	53	3	11	3	3	1	2	2	2	2	-3	1	-3	-3	-3	-3	-3	-3	-3	-3	-3	1	-3	-3	-3	-3	-3	4	0	1	1	1	1	1	1	1	0	0	1	0	1	4	4	4	4	4	4	4	3
1	56	3	34	3	1	3	2	2	2	1	2	2	0	1	0	0	0	0	0	0	0	1	-3	-3	-3	-3	-3	1	1	0	1	1	1	1	0	0	0	0	1	0	1	4	3	4	5	5	5	5	2
2	44	4	21	4	4	3	1	1	2	1	3	1	-3	-3	-3	-3	-3	-3	-3	-3	-3	1	-3	-3	-3	-3	-3	1	0	1	1	1	1	0	0	0	1	0	1	1	1	4	4	4	3	4	3	4	4
2	36	3	10	1	2	1	2	2	2	1	2	1	-3	-3	-3	-3	-3	-3	-3	-3	-3	1	-3	-3	-3	-3	-3	2	0	1	1	1	0	1	0	0	0	0	1	1	1	5	5	4	4	4	4	4	4
2	26	4	5	1	2	1	2	2	2	1	3	1	-3	-3	-3	-3	-3	-3	-3	-3	-3	1	-3	-3	-3	-3	-3	1	0	1	1	1	1	1	0	1	1	0	1	1	1	4	4	3	4	4	4	5	4
2	29	4	5	1	3	2	1	3	2	2	-3	3	1	0	0	0	1	0	1	0	0	1	-3	-3	-3	-3	-3	3	0	1	1	1	1	1	0	1	1	0	1	0	1	4	3	3	3	3	3	4	3
2	29	4	6	4	2	1	1	2	2	2	-3	1	-3	-3	-3	-3	-3	-3	-3	-3	-3	1	-3	-3	-3	-3	-3	1	0	1	1	1	1	1	0	1	1	0	0	1	1	5	5	5	5	5	4	5	5
2	39	4	10	6	2	2	1	2	2	2	-3	1	-3	-3	-3	-3	-3	-3	-3	-3	-3	1	-3	-3	-3	-3	-3	1	0	1	1	1	1	1	0	1	1	0	1	1	0	3	3	2	3	3	3	4	4
2	40	3	18	6	2	1	1	1	2	1	1	1	-3	-3	-3	-3	-3	-3	-3	-3	-3	1	-3	-3	-3	-3	-3	3	0	1	1	1	1	1	1	1	0	0	1	1	1	4	4	4	4	4	4	4	4
2	44	3	20	1	2	1	2	2	2	1	1	1	-3	-3	-3	-3	-3	-3	-3	-3	-3	1	-3	-3	-3	-3	-3	2	1	0	1	1	1	1	0	1	1	0	1	0	1	4	4	4	4	4	4	4	4
1	38	4	11	3	3	1	3	3	2	2	-3	3	0	1	0	0	0	1	1	0	0	1	-3	-3	-3	-3	-3	1	0	1	1	1	1	1	0	1	1	0	1	1	1	4	4	3	2	4	5	3	3
2	31	4	8	4	1	1	2	2	2	1	1	1	-3	-3	-3	-3	-3	-3	-3	-3	-3	1	-3	-3	-3	-3	-3	1	1	1	1	0	1	1	0	0	1	0	1	1	1	4	4	4	3	4	3	3	3
2	30	4	6	6	2	1	1	1	1	2	-3	1	-3	-3	-3	-3	-3	-3	-3	-3	-3	1	-3	-3	-3	-3	-3	2	0	1	1	1	1	1	0	0	0	0	1	1	1	5	5	4	3	5	4	3	3
1	41	2	12	3	2	1	1	1	2	2	-3	2	0	1	0	0	1	0	0	0	0	1	-3	-3	-3	-3	-3	1	0	1	1	1	1	1	1	1	1	0	1	1	1	4	4	4	3	4	3	4	4
2	25	3	3	4	2	1	1	3	2	2	-3	1	-3	-3	-3	-3	-3	-3	-3	-3	-3	1	-3	-3	-3	-3	-3	1	0	1	1	1	1	1	0	1	1	0	1	0	1	5	5	4	4	5	3	4	4
2	40	3	17	1	3	1	2	2	2	2	-3	2	0	1	0	0	1	1	0	0	0	1	-3	-3	-3	-3	-3	3	0	1	1	1	1	1	0	1	1	0	0	0	1	4	4	3	4	4	4	4	4
2	38	3	16	1	2	1	2	2	2	1	1	1	-3	-3	-3	-3	-3	-3	-3	-3	-3	1	-3	-3	-3	-3	-3	4	0	1	1	1	1	0	0	1	1	0	1	1	1	4	4	4	4	4	4	4	3
2	29	4	4	4	2	1	1	3	2	2	-3	1	-3	-3	-3	-3	-3	-3	-3	-3	-3	1	-3	-3	-3	-3	-3	2	0	1	1	1	1	1	0	0	1	0	1	0	1	5	5	4	4	5	5	5	5
2	40	3	17	2	2	1	2	2	2	1	1	3	0	0	0	0	1	0	1	0	0	1	-3	-3	-3	-3	-3	2	0	1	1	1	1	1	0	1	1	0	1	1	1	4	4	4	2	4	4	4	4
2	28	3	6	1	1	1	1	2	2	2	-3	1	-3	-3	-3	-3	-3	-3	-3	-3	-3	1	-3	-3	-3	-3	-3	1	0	1	1	1	1	1	0	1	1	0	1	1	1	5	5	5	5	5	3	5	5
2	27	3	5	2	2	1	2	2	2	2	-3	2	0	1	0	0	1	0	0	0	0	1	-3	-3	-3	-3	-3	1	0	1	1	1	1	1	0	1	1	0	1	1	1	4	4	4	4	3	4	3	2
2	33	4	7	1	2	1	1	3	2	1	2	3	1	0	0	0	1	0	0	0	0	3	1	1	0	1	0	2	0	1	1	1	1	0	0	1	1	0	0	1	1	3	3	3	3	3	4	3	2
2	25	2	4	4	1	1	1	2	2	2	-3	1	-3	-3	-3	-3	-3	-3	-3	-3	-3	1	-3	-3	-3	-3	-3	3	0	1	1	1	0	1	0	0	1	0	1	1	1	4	4	2	3	4	4	4	4
2	36	4	11	4	3	1	1	2	2	2	-3	1	-3	-3	-3	-3	-3	-3	-3	-3	-3	1	-3	-3	-3	-3	-3	4	0	1	1	1	1	1	0	1	1	0	1	1	1	5	4	4	4	4	3	4	4
2	26	4	4	1	2	1	2	2	2	2	-3	1	-3	-3	-3	-3	-3	-3	-3	-3	-3	1	-3	-3	-3	-3	-3	3	0	1	1	1	1	1	1	1	1	0	1	1	1	4	4	4	4	4	4	4	4
2	37	4	11	4	3	1	2	2	2	1	3	1	-3	-3	-3	-3	-3	-3	-3	-3	-3	1	-3	-3	-3	-3	-3	1	0	1	1	1	1	1	0	1	1	0	1	1	0	4	4	4	4	4	4	4	4
2	54	3	28	5	3	3	2	2	2	2	-3	1	-3	-3	-3	-3	-3	-3	-3	-3	-3	1	-3	-3	-3	-3	-3	1	0	1	1	1	1	0	0	0	1	0	1	1	1	5	5	4	3	5	4	4	4
2	56	2	28	1	2	1	2	2	2	2	-3	1	-3	-3	-3	-3	-3	-3	-3	-3	-3	1	-3	-3	-3	-3	-3	1	0	1	1	1	1	1	0	0	0	0	1	1	1	4	4	4	4	4	4	4	4
2	36	4	13	1	3	1	1	2	2	2	-3	2	0	0	0	0	1	0	0	0	0	1	-3	-3	-3	-3	-3	2	0	1	1	1	1	1	0	1	1	0	1	1	1	4	4	3	2	4	5	4	3
2	33	4	9	4	1	1	2	2	2	2	-3	3	0	1	0	0	0	0	0	0	0	1	-3	-3	-3	-3	-3	2	0	1	1	1	1	0	0	1	1	0	1	1	1	4	4	4	4	4	5	4	4
2	29	4	4	4	2	1	2	3	2	2	-3	3	0	1	0	0	1	0	0	0	0	1	-3	-3	-3	-3	-3	3	0	1	1	1	1	1	1	1	1	0	0	1	1	4	4	4	3	4	4	4	3
1	30	4	5	1	3	1	2	2	2	2	-3	2	0	1	0	0	0	0	0	0	0	2	0	1	0	0	0	2	0	1	1	1	1	1	0	1	0	0	1	1	1	4	4	4	3	4	3	3	3
2	26	3	5	4	2	2	2	2	2	2	-3	3	0	1	0	0	0	0	0	0	0	2	0	1	0	0	0	3	0	1	1	1	1	1	0	1	1	0	1	1	1	5	5	4	4	4	4	4	4
1	25	3	3	1	2	1	3	2	2	2	-3	3	0	0	0	0	0	0	1	0	0	1	-3	-3	-3	-3	-3	3	1	1	0	1	1	1	1	1	1	0	1	0	1	3	3	3	4	5	4	4	1
2	34	4	7	1	2	1	2	2	2	2	-3	1	-3	-3	-3	-3	-3	-3	-3	-3	-3	1	-3	-3	-3	-3	-3	1	0	1	1	1	1	1	0	1	1	0	1	1	1	5	4	2	3	4	5	3	4
2	28	4	5	1	2	2	1	1	2	2	-3	2	0	1	0	1	1	0	1	0	0	1	-3	-3	-3	-3	-3	1	0	1	1	1	1	1	0	1	1	0	1	1	1	3	4	3	2	3	4	2	2
2	28	3	5	4	2	1	1	3	2	1	4	2	1	0	0	0	1	1	1	0	0	1	-3	-3	-3	-3	-3	4	0	1	1	1	1	1	0	0	1	0	1	1	1	4	3	2	4	4	3	4	4
2	37	4	12	3	3	2	1	2	2	2	-3	2	0	0	0	0	0	1	1	0	0	1	-3	-3	-3	-3	-3	1	0	1	1	1	1	1	0	0	0	0	1	0	1	3	3	3	5	3	4	4	3
1	36	3	15	2	2	1	2	3	2	1	2	2	0	0	1	0	0	0	0	0	0	1	-3	-3	-3	-3	-3	2	0	1	1	1	1	1	1	1	1	0	1	0	1	4	4	4	4	4	4	3	3
1	31	3	6	1	2	1	2	2	2	2	-3	1	-3	-3	-3	-3	-3	-3	-3	-3	-3	1	-3	-3	-3	-3	-3	1	0	1	1	1	0	1	1	1	1	0	1	1	1	4	4	3	4	4	5	4	3
1	27	4	2	5	1	2	2	2	2	2	-3	2	0	0	1	0	1	0	0	0	0	1	-3	-3	-3	-3	-3	1	0	1	1	1	1	1	0	1	1	0	1	0	0	3	5	4	4	4	5	5	5
2	29	4	6	1	2	1	1	1	2	1	2	1	-3	-3	-3	-3	-3	-3	-3	-3	-3	1	-3	-3	-3	-3	-3	1	0	1	1	1	1	1	0	1	1	0	1	1	1	5	5	5	5	5	3	5	4
2	55	3	34	4	4	3	3	1	2	1	3	1	-3	-3	-3	-3	-3	-3	-3	-3	-3	1	-3	-3	-3	-3	-3	2	0	1	1	1	1	1	0	0	0	0	1	0	1	4	4	4	4	4	3	5	4
1	31	4	7	1	2	1	1	3	2	2	-3	1	-3	-3	-3	-3	-3	-3	-3	-3	-3	1	-3	-3	-3	-3	-3	2	0	1	1	1	1	1	0	0	1	0	1	1	1	4	4	3	3	4	4	4	4
2	41	3	20	6	2	1	2	2	2	2	-3	3	1	1	0	0	1	0	0	0	0	1	-3	-3	-3	-3	-3	2	0	1	1	1	1	1	0	0	1	0	1	1	1	4	4	4	2	4	4	4	4
2	26	2	5	4	2	1	1	2	2	2	-3	3	0	0	0	0	0	0	0	0	1	1	-3	-3	-3	-3	-3	2	0	1	1	1	1	1	0	1	1	0	1	1	1	4	3	3	3	4	4	4	3
2	54	3	34	4	4	3	1	3	2	1	1	1	-3	-3	-3	-3	-3	-3	-3	-3	-3	1	-3	-3	-3	-3	-3	2	0	1	1	1	1	1	0	1	1	0	1	1	1	5	5	4	4	5	4	5	4
2	33	3	10	4	2	1	1	2	2	1	3	1	-3	-3	-3	-3	-3	-3	-3	-3	-3	1	-3	-3	-3	-3	-3	2	0	1	1	1	1	1	0	0	1	0	1	0	1	4	4	3	4	4	4	4	4
2	27	4	3	4	2	1	2	2	2	2	-3	1	-3	-3	-3	-3	-3	-3	-3	-3	-3	1	-3	-3	-3	-3	-3	2	0	1	1	1	1	1	1	0	1	0	1	0	1	4	4	4	4	4	4	4	2
2	30	4	8	1	2	3	1	1	2	2	-3	3	0	0	0	0	1	0	1	0	0	1	-3	-3	-3	-3	-3	3	0	1	1	1	1	1	0	1	0	0	1	1	1	4	4	4	4	4	4	4	3
2	28	3	1	4	1	1	2	2	2	2	-3	1	-3	-3	-3	-3	-3	-3	-3	-3	-3	2	0	0	0	1	0	2	1	0	1	1	1	1	1	0	1	0	1	0	1	3	3	3	3	3	3	4	4
2	45	4	26	4	3	1	2	2	2	1	1	1	-3	-3	-3	-3	-3	-3	-3	-3	-3	1	-3	-3	-3	-3	-3	3	1	0	1	1	1	1	0	0	0	0	1	1	1	4	4	3	3	4	4	4	4
2	28	4	4	1	2	1	1	2	2	2	-3	2	0	0	0	0	0	0	0	0	1	1	-3	-3	-3	-3	-3	1	0	1	1	1	1	1	0	0	1	0	1	1	1	5	5	5	5	5	5	5	5
2	39	4	15	3	3	1	2	2	2	2	-3	3	0	1	1	1	0	0	0	0	0	1	-3	-3	-3	-3	-3	3	1	1	1	0	1	1	1	1	1	0	1	1	1	4	4	4	4	4	4	4	4
2	28	3	2	6	1	2	1	1	2	1	2	1	-3	-3	-3	-3	-3	-3	-3	-3	-3	1	-3	-3	-3	-3	-3	4	0	1	1	1	1	0	0	0	1	0	0	1	1	4	4	4	4	4	4	4	4
1	44	3	24	1	2	2	3	3	2	2	-3	3	0	0	0	0	1	0	1	0	0	1	-3	-3	-3	-3	-3	2	0	1	1	1	1	0	0	1	0	0	1	1	1	4	3	3	3	3	3	3	3
2	52	3	26	4	2	1	2	2	2	2	-3	1	-3	-3	-3	-3	-3	-3	-3	-3	-3	1	-3	-3	-3	-3	-3	4	0	1	1	1	1	0	0	0	1	0	1	0	1	4	4	3	3	4	4	4	4
2	34	3	12	4	2	1	2	2	2	2	-3	2	0	1	0	0	1	0	0	0	0	1	-3	-3	-3	-3	-3	4	1	1	1	0	1	1	1	1	1	0	1	1	0	3	3	2	2	4	3	3	3
2	28	4	5	4	2	2	2	2	2	1	2	3	0	1	0	0	0	0	0	0	0	1	-3	-3	-3	-3	-3	4	0	1	1	1	1	1	1	0	1	0	1	1	1	3	4	2	3	5	3	5	5
2	21	3	1	4	2	1	2	2	2	1	2	1	-3	-3	-3	-3	-3	-3	-3	-3	-3	1	-3	-3	-3	-3	-3	3	0	1	1	1	1	1	0	0	0	0	1	0	1	5	5	5	5	5	5	5	5
2	40	4	15	1	3	1	2	2	2	2	-3	2	0	1	0	0	0	0	0	0	0	1	-3	-3	-3	-3	-3	2	0	1	1	1	1	1	0	0	1	0	1	1	1	3	4	3	3	4	3	4	4
2	24	3	2	6	1	1	2	2	2	1	2	1	-3	-3	-3	-3	-3	-3	-3	-3	-3	1	-3	-3	-3	-3	-3	4	0	1	1	1	1	1	0	0	1	0	1	1	1	5	4	3	4	4	4	4	4
2	24	3	3	4	1	1	2	2	2	2	-3	2	0	0	0	0	0	1	0	0	0	2	1	0	0	0	0	3	1	0	1	1	1	1	1	0	1	0	1	1	0	4	4	4	4	4	4	4	4
1	37	4	10	3	2	1	2	2	2	2	-3	1	-3	-3	-3	-3	-3	-3	-3	-3	-3	1	-3	-3	-3	-3	-3	2	0	1	1	1	1	1	0	0	1	0	1	1	1	5	5	5	4	5	4	5	5
2	25	3	5	4	1	1	2	2	2	2	-3	1	-3	-3	-3	-3	-3	-3	-3	-3	-3	1	-3	-3	-3	-3	-3	2	0	1	1	1	1	1	1	1	1	0	1	1	1	4	4	3	4	4	4	5	4
2	25	2	6	4	1	1	3	2	2	1	1	1	-3	-3	-3	-3	-3	-3	-3	-3	-3	1	-3	-3	-3	-3	-3	2	1	0	1	1	1	1	1	0	1	0	1	1	0	4	4	3	3	3	4	4	4
2	46	3	27	4	3	1	2	2	2	1	2	1	-3	-3	-3	-3	-3	-3	-3	-3	-3	1	-3	-3	-3	-3	-3	1	1	0	1	1	1	1	1	0	1	0	1	0	0	4	4	4	4	4	4	4	4
2	41	3	8	6	2	1	2	2	2	1	2	2	1	1	0	0	1	0	0	0	0	1	-3	-3	-3	-3	-3	3	0	1	1	1	1	1	0	0	1	0	1	1	1	4	3	2	3	3	3	4	4
2	26	2	1	4	1	1	2	2	2	2	-3	2	0	0	0	0	0	0	0	0	1	2	0	1	0	0	0	2	1	0	1	1	1	1	0	1	1	0	1	1	1	4	4	3	3	4	4	4	4
1	50	3	31	6	1	1	2	2	2	2	-3	2	0	1	0	0	1	0	0	0	0	1	-3	-3	-3	-3	-3	1	0	1	1	1	1	0	0	1	1	0	1	1	1	3	3	3	3	3	3	3	3
2	28	3	8	4	2	1	1	3	2	2	-3	3	0	1	0	0	0	0	0	0	0	3	0	1	0	0	0	2	0	1	1	1	1	1	0	1	1	0	1	1	1	4	4	4	3	4	4	4	3
2	40	4	15	4	3	1	1	1	2	1	2	1	-3	-3	-3	-3	-3	-3	-3	-3	-3	1	-3	-3	-3	-3	-3	3	0	1	1	1	1	1	1	1	1	0	1	1	1	4	4	4	4	4	3	4	4
2	27	4	8	4	1	1	1	3	1	2	-3	3	1	0	0	0	0	0	0	0	0	1	-3	-3	-3	-3	-3	4	0	1	1	1	1	0	0	1	0	0	1	0	1	4	4	4	4	3	4	4	3
1	39	3	12	3	2	1	2	2	2	2	-3	1	-3	-3	-3	-3	-3	-3	-3	-3	-3	1	-3	-3	-3	-3	-3	2	0	1	1	1	1	1	0	0	1	0	1	1	1	5	4	4	4	4	4	4	4
2	29	4	7	1	2	3	1	2	2	2	-3	2	0	0	0	0	0	1	1	0	0	1	-3	-3	-3	-3	-3	2	1	1	0	1	1	1	0	0	1	0	1	1	0	4	3	3	4	4	4	4	4
2	33	3	12	4	2	1	2	2	2	2	-3	2	0	0	1	0	1	0	0	0	0	2	1	0	0	1	0	2	0	1	1	1	1	0	1	1	0	0	1	1	1	4	4	4	3	4	4	4	4
2	22	3	2	4	2	1	2	2	2	2	-3	3	0	1	0	0	0	0	0	0	0	1	-3	-3	-3	-3	-3	4	0	1	1	1	1	1	0	0	0	0	1	0	1	4	4	2	2	4	3	4	2
2	24	4	4	4	1	3	2	2	2	2	-3	3	1	1	0	0	0	0	1	0	0	1	-3	-3	-3	-3	-3	2	0	1	1	1	1	1	0	1	0	0	1	1	1	4	4	4	4	4	4	4	4
2	25	3	3	4	2	2	2	2	2	2	-3	3	1	0	0	0	0	0	0	0	0	1	-3	-3	-3	-3	-3	2	0	1	1	1	1	1	1	1	0	0	1	0	1	4	4	4	3	4	4	4	4
2	23	3	4	4	1	1	3	3	2	2	-3	1	-3	-3	-3	-3	-3	-3	-3	-3	-3	1	-3	-3	-3	-3	-3	2	0	1	1	1	1	1	1	1	1	0	1	1	0	4	4	3	3	4	4	4	4
1	28	4	7	2	2	1	2	3	2	2	-3	3	0	0	1	0	1	0	1	0	0	1	-3	-3	-3	-3	-3	2	0	1	1	1	1	1	1	1	0	0	1	1	1	4	3	3	3	4	4	2	3
2	33	3	7	4	2	2	2	2	2	2	-3	2	0	1	1	0	1	0	0	0	0	2	0	1	0	0	0	2	0	1	1	1	1	1	0	1	1	0	1	1	1	4	5	3	3	4	4	3	3
2	30	4	3	6	1	1	1	2	2	1	1	1	-3	-3	-3	-3	-3	-3	-3	-3	-3	1	-3	-3	-3	-3	-3	2	0	1	1	1	1	1	1	1	1	0	1	1	1	4	4	4	4	4	4	2	4
1	40	4	13	3	3	1	3	2	2	1	4	1	-3	-3	-3	-3	-3	-3	-3	-3	-3	1	-3	-3	-3	-3	-3	2	0	1	1	1	1	1	0	0	1	0	1	1	0	5	4	5	4	4	5	4	4
2	41	4	15	3	3	1	2	2	2	2	-3	1	-3	-3	-3	-3	-3	-3	-3	-3	-3	1	-3	-3	-3	-3	-3	2	0	1	1	1	1	1	0	0	0	0	1	1	1	5	5	4	4	4	4	5	4
1	40	3	18	3	2	2	2	2	2	2	-3	3	0	1	0	0	0	0	0	0	0	1	-3	-3	-3	-3	-3	1	0	1	1	1	1	1	0	1	1	0	1	1	1	3	4	4	3	3	3	3	3
2	28	2	4	4	2	2	2	2	2	1	2	3	1	0	0	0	0	1	1	0	0	1	-3	-3	-3	-3	-3	2	1	0	1	1	1	1	1	1	1	0	1	0	1	3	3	3	3	3	3	3	3
2	34	4	14	4	2	1	2	2	2	2	-3	3	1	0	0	0	1	0	1	0	0	1	-3	-3	-3	-3	-3	2	1	0	1	1	1	1	0	1	1	0	1	1	1	5	4	3	3	4	4	5	4
1	44	4	24	1	2	1	2	2	2	2	-3	2	0	0	0	0	1	0	0	0	0	1	-3	-3	-3	-3	-3	4	0	1	1	1	1	0	0	1	0	0	1	1	1	5	5	5	5	5	5	5	5
2	22	3	2	4	2	2	2	2	2	2	-3	1	-3	-3	-3	-3	-3	-3	-3	-3	-3	1	-3	-3	-3	-3	-3	2	0	1	1	1	1	1	0	0	0	0	1	0	1	4	4	4	4	4	4	4	3
2	32	4	10	4	3	1	3	2	2	2	-3	3	1	1	0	0	1	0	1	0	0	3	0	1	0	1	0	2	0	1	1	1	0	1	0	1	1	0	1	1	1	4	4	4	3	4	4	4	4
2	28	4	7	4	2	1	2	2	2	1	2	1	-3	-3	-3	-3	-3	-3	-3	-3	-3	1	-3	-3	-3	-3	-3	4	0	1	1	1	1	1	0	0	1	0	1	1	1	5	4	3	4	4	4	5	4
2	48	4	25	1	2	1	2	2	2	2	-3	2	0	1	0	0	0	0	0	0	0	1	-3	-3	-3	-3	-3	1	0	1	1	1	1	1	0	1	1	0	1	1	1	3	3	3	4	4	4	4	4
2	27	3	2	2	2	1	2	2	2	2	-3	3	1	0	0	0	1	0	1	0	0	1	-3	-3	-3	-3	-3	2	0	1	1	1	1	1	0	0	1	0	1	1	1	4	4	4	4	4	4	4	3
2	23	3	1	4	1	1	2	2	2	1	2	1	-3	-3	-3	-3	-3	-3	-3	-3	-3	1	-3	-3	-3	-3	-3	3	0	1	1	1	1	1	1	0	1	0	1	1	0	4	4	2	3	3	4	4	4
1	46	2	23	3	1	1	2	2	2	1	2	1	-3	-3	-3	-3	-3	-3	-3	-3	-3	1	-3	-3	-3	-3	-3	4	0	1	1	1	1	1	0	0	1	0	1	1	0	5	5	5	5	5	5	5	5
2	32	2	13	4	2	1	2	2	2	2	-3	3	0	0	1	0	0	0	0	0	0	3	0	1	0	0	1	2	0	1	1	1	1	1	0	0	0	0	1	1	1	4	4	4	3	4	3	4	3
1	25	3	2	1	1	3	2	2	2	2	-3	2	0	1	0	1	0	0	0	0	0	2	0	1	0	0	0	1	0	1	1	1	1	1	0	0	1	0	1	1	1	3	4	3	2	4	3	3	2
2	42	3	18	1	2	1	1	1	2	2	-3	2	0	1	0	0	0	0	0	0	0	3	0	1	0	0	0	2	1	1	0	1	1	1	0	0	1	0	1	1	1	3	3	3	2	3	4	4	3
1	24	3	2	1	1	1	2	2	2	2	-3	3	0	1	0	0	0	0	0	0	0	1	-3	-3	-3	-3	-3	2	0	1	1	1	1	1	0	0	1	0	1	1	1	4	5	4	3	4	5	5	5
2	32	4	8	5	3	1	2	2	2	2	-3	2	0	1	0	0	0	0	0	0	0	1	-3	-3	-3	-3	-3	1	0	1	1	1	0	0	0	1	1	0	1	1	0	4	4	3	2	4	4	4	4
1	35	4	12	1	2	1	1	1	2	2	-3	2	0	1	0	0	1	0	0	0	0	1	-3	-3	-3	-3	-3	1	0	1	1	1	0	0	0	1	1	0	1	1	1	3	4	3	3	3	3	3	3
1	34	4	14	1	2	2	1	2	2	2	-3	2	0	1	0	0	0	0	0	0	0	1	-3	-3	-3	-3	-3	4	0	1	1	1	1	1	0	0	0	0	1	1	1	4	4	4	4	4	4	4	4
1	41	4	17	6	2	1	2	2	2	2	-3	3	0	1	0	0	0	0	0	0	0	1	-3	-3	-3	-3	-3	2	1	0	1	1	1	1	0	0	0	0	1	1	1	4	4	4	5	4	4	4	4
1	43	4	23	1	3	1	1	3	2	2	-3	3	0	1	0	0	0	0	0	0	0	1	-3	-3	-3	-3	-3	1	0	1	1	1	1	1	0	0	1	0	1	1	1	4	4	2	4	4	2	4	4
1	38	4	16	3	2	1	1	1	2	2	-3	3	0	0	0	0	1	0	1	0	0	3	0	0	1	1	0	1	0	1	1	1	1	1	0	1	0	0	1	1	1	3	3	4	3	4	3	5	5
2	28	4	6	1	2	2	1	2	2	2	-3	1	-3	-3	-3	-3	-3	-3	-3	-3	-3	1	-3	-3	-3	-3	-3	2	0	1	1	1	1	1	0	1	1	0	1	1	1	1	5	4	4	4	4	4	4
2	33	4	8	4	3	1	2	2	2	1	1	1	-3	-3	-3	-3	-3	-3	-3	-3	-3	1	-3	-3	-3	-3	-3	1	0	1	1	1	1	1	1	1	1	0	1	1	1	5	5	5	5	5	5	5	5
2	33	3	5	2	1	1	2	2	2	1	1	1	-3	-3	-3	-3	-3	-3	-3	-3	-3	1	-3	-3	-3	-3	-3	3	0	1	1	1	1	1	0	0	1	0	1	0	1	5	5	3	4	4	4	5	4
2	37	4	17	4	3	2	1	1	2	1	3	1	-3	-3	-3	-3	-3	-3	-3	-3	-3	1	-3	-3	-3	-3	-3	4	0	1	1	1	1	1	0	1	1	0	1	1	1	4	4	4	4	4	4	4	3
1	54	2	28	2	2	1	2	2	2	1	3	1	-3	-3	-3	-3	-3	-3	-3	-3	-3	1	-3	-3	-3	-3	-3	1	0	1	1	1	1	1	0	0	1	0	1	1	0	4	4	4	4	4	4	4	4
2	44	4	12	4	3	3	2	2	2	1	3	1	-3	-3	-3	-3	-3	-3	-3	-3	-3	1	-3	-3	-3	-3	-3	1	0	1	1	1	1	1	0	1	1	0	1	1	1	5	5	5	5	5	5	5	5
2	33	4	10	4	3	1	2	2	2	1	3	1	-3	-3	-3	-3	-3	-3	-3	-3	-3	1	-3	-3	-3	-3	-3	1	0	1	1	1	1	1	0	0	1	0	1	1	0	4	4	4	4	4	4	4	4
2	33	4	6	4	2	2	2	2	2	2	-3	1	-3	-3	-3	-3	-3	-3	-3	-3	-3	1	-3	-3	-3	-3	-3	2	0	1	1	1	1	1	0	1	1	0	1	1	1	5	4	4	4	4	4	4	4
2	29	4	5	1	3	2	2	2	2	2	-3	1	-3	-3	-3	-3	-3	-3	-3	-3	-3	1	-3	-3	-3	-3	-3	1	0	1	1	1	1	1	0	1	0	0	1	1	1	4	1	4	3	4	3	3	3
1	36	4	15	3	2	1	2	2	2	1	3	1	-3	-3	-3	-3	-3	-3	-3	-3	-3	1	-3	-3	-3	-3	-3	2	0	1	1	1	1	0	0	1	0	0	1	1	1	4	4	4	4	4	4	4	4
2	26	3	3	1	1	1	2	2	2	1	2	1	-3	-3	-3	-3	-3	-3	-3	-3	-3	1	-3	-3	-3	-3	-3	1	0	1	1	1	1	1	0	0	0	0	1	1	1	4	4	4	3	4	4	4	4
2	52	2	31	4	2	3	1	1	2	1	3	1	-3	-3	-3	-3	-3	-3	-3	-3	-3	1	-3	-3	-3	-3	-3	4	0	1	1	1	1	1	1	1	0	0	1	1	1	4	4	4	4	4	4	4	4
2	50	3	28	1	3	1	2	2	2	1	2	1	-3	-3	-3	-3	-3	-3	-3	-3	-3	1	-3	-3	-3	-3	-3	1	0	1	1	1	1	1	1	1	1	0	1	1	1	4	4	3	3	4	5	5	4
2	53	2	30	5	3	3	1	1	2	1	3	1	-3	-3	-3	-3	-3	-3	-3	-3	-3	1	-3	-3	-3	-3	-3	4	0	1	1	1	1	1	1	1	0	0	1	1	1	4	4	4	4	4	4	4	4
2	52	3	32	4	4	3	2	2	2	1	1	1	-3	-3	-3	-3	-3	-3	-3	-3	-3	1	-3	-3	-3	-3	-3	3	0	1	1	1	1	1	0	1	1	0	1	1	1	5	5	5	4	4	4	4	4
2	45	3	22	1	2	2	2	2	2	1	2	1	-3	-3	-3	-3	-3	-3	-3	-3	-3	1	-3	-3	-3	-3	-3	4	0	1	1	1	1	1	0	0	1	0	1	1	1	4	4	4	4	4	4	4	4
2	47	3	24	4	3	1	2	2	2	1	2	1	-3	-3	-3	-3	-3	-3	-3	-3	-3	1	-3	-3	-3	-3	-3	2	0	1	1	1	1	1	0	0	0	0	1	1	0	4	4	3	3	4	3	4	4
2	27	3	3	4	2	1	2	2	2	1	2	1	-3	-3	-3	-3	-3	-3	-3	-3	-3	1	-3	-3	-3	-3	-3	3	0	1	1	1	1	1	0	1	1	0	1	1	1	5	5	5	5	5	5	5	4
1	44	4	14	1	3	1	2	2	2	2	-3	1	-3	-3	-3	-3	-3	-3	-3	-3	-3	1	-3	-3	-3	-3	-3	2	0	1	1	1	1	1	1	1	1	0	1	1	1	5	4	4	4	4	5	5	4
2	25	4	2	4	2	1	1	1	2	1	1	1	-3	-3	-3	-3	-3	-3	-3	-3	-3	1	-3	-3	-3	-3	-3	3	0	1	1	1	1	1	0	1	1	0	1	1	1	1	1	3	3	4	3	4	4
2	32	4	6	1	2	1	1	2	2	2	-3	1	-3	-3	-3	-3	-3	-3	-3	-3	-3	1	-3	-3	-3	-3	-3	2	0	1	1	1	1	1	0	1	1	0	1	1	0	4	4	4	4	4	4	4	4
2	33	4	8	2	2	1	1	2	2	1	1	1	-3	-3	-3	-3	-3	-3	-3	-3	-3	1	-3	-3	-3	-3	-3	3	0	1	1	1	1	1	0	0	1	0	1	1	1	5	5	4	3	5	3	5	5
2	31	4	6	1	3	1	2	2	2	1	2	1	-3	-3	-3	-3	-3	-3	-3	-3	-3	1	-3	-3	-3	-3	-3	1	0	1	1	1	1	1	0	1	1	0	1	1	1	5	5	5	5	5	5	5	5
1	32	4	7	1	2	1	2	2	2	1	3	1	-3	-3	-3	-3	-3	-3	-3	-3	-3	1	-3	-3	-3	-3	-3	1	0	1	1	1	1	1	1	1	1	0	1	0	1	4	4	4	4	4	4	4	4
2	30	4	6	1	2	1	3	3	2	1	1	1	-3	-3	-3	-3	-3	-3	-3	-3	-3	1	-3	-3	-3	-3	-3	4	0	1	1	1	0	1	0	0	1	0	1	0	1	5	5	4	4	4	3	4	4
2	48	4	23	2	2	1	2	2	2	1	2	1	-3	-3	-3	-3	-3	-3	-3	-3	-3	1	-3	-3	-3	-3	-3	3	0	1	1	1	1	1	0	0	1	0	1	1	1	5	5	4	3	4	4	4	4
1	52	4	27	1	3	1	2	2	2	2	-3	1	-3	-3	-3	-3	-3	-3	-3	-3	-3	1	-3	-3	-3	-3	-3	1	0	1	1	1	1	1	0	1	1	0	1	1	1	4	1	1	1	1	1	1	4
2	49	3	26	1	3	2	2	2	2	1	1	1	-3	-3	-3	-3	-3	-3	-3	-3	-3	1	-3	-3	-3	-3	-3	1	0	1	1	1	1	0	0	0	1	0	1	1	1	5	4	3	2	4	2	4	4
2	54	3	28	6	2	1	1	1	2	1	1	1	-3	-3	-3	-3	-3	-3	-3	-3	-3	1	-3	-3	-3	-3	-3	3	1	1	1	0	0	1	0	0	1	0	1	1	1	5	5	4	4	4	5	5	3
2	51	3	27	1	2	2	2	3	2	2	-3	2	0	1	0	0	0	0	0	0	0	1	-3	-3	-3	-3	-3	2	1	1	0	1	1	1	0	1	1	0	1	1	1	4	4	4	4	4	1	4	4
2	23	3	1	1	1	1	2	2	2	1	2	1	-3	-3	-3	-3	-3	-3	-3	-3	-3	1	-3	-3	-3	-3	-3	2	0	1	1	1	1	1	0	0	1	0	1	0	1	5	5	3	4	5	4	4	3
2	24	2	1	4	2	1	2	2	2	2	-3	1	-3	-3	-3	-3	-3	-3	-3	-3	-3	1	-3	-3	-3	-3	-3	1	0	1	1	1	1	1	0	0	0	0	1	0	1	5	5	5	5	5	5	5	5
2	53	3	22	4	3	1	2	2	2	1	1	1	-3	-3	-3	-3	-3	-3	-3	-3	-3	1	-3	-3	-3	-3	-3	1	0	1	1	1	1	1	0	0	1	0	1	1	1	4	4	4	4	5	4	4	4
2	26	3	8	4	2	1	2	1	2	2	-3	3	0	1	0	0	0	0	0	0	0	1	-3	-3	-3	-3	-3	2	0	1	1	1	1	1	0	1	1	0	1	1	1	4	4	4	3	4	4	4	4
2	27	4	3	4	2	1	1	1	2	1	3	1	-3	-3	-3	-3	-3	-3	-3	-3	-3	1	-3	-3	-3	-3	-3	2	1	1	1	0	0	0	0	0	1	0	1	0	1	1	1	3	3	4	4	4	5
2	28	4	5	4	2	1	2	2	2	1	1	1	-3	-3	-3	-3	-3	-3	-3	-3	-3	1	-3	-3	-3	-3	-3	4	0	1	1	1	1	1	0	1	1	0	1	0	1	5	5	3	3	4	5	5	3
2	49	3	30	4	4	2	2	2	2	2	-3	2	0	1	0	0	0	0	0	0	0	1	-3	-3	-3	-3	-3	2	0	1	1	1	1	0	0	0	1	0	1	1	1	4	4	3	4	4	4	4	4
2	34	4	12	4	3	1	2	2	2	2	-3	3	0	0	0	0	0	0	1	0	0	3	0	1	0	0	0	1	0	1	1	1	1	1	0	0	0	0	1	1	0	3	3	3	3	3	3	4	4
2	21	2	1	4	2	1	2	2	2	2	-3	2	0	0	0	1	0	1	1	1	0	3	0	1	0	0	0	4	0	1	1	1	1	0	0	0	1	0	1	0	0	3	3	3	3	3	3	3	3
1	44	3	16	6	2	1	2	2	2	2	-3	2	0	0	0	0	1	0	1	0	0	2	0	1	0	1	0	1	0	1	1	1	1	0	0	1	0	0	1	1	1	3	3	3	2	4	4	4	4
2	33	4	8	4	2	1	2	2	2	2	-3	3	0	1	0	0	0	0	0	0	0	3	0	1	0	0	0	4	0	1	1	1	1	1	1	1	1	0	1	1	1	3	4	3	3	3	4	3	3
2	51	3	30	4	3	3	2	2	2	1	1	1	-3	-3	-3	-3	-3	-3	-3	-3	-3	1	-3	-3	-3	-3	-3	1	0	1	1	1	0	0	0	1	0	0	1	1	1	4	4	3	4	4	4	4	3
2	32	4	9	6	1	1	2	1	2	1	1	1	-3	-3	-3	-3	-3	-3	-3	-3	-3	1	-3	-3	-3	-3	-3	1	0	1	1	1	1	1	1	1	1	0	1	1	1	1	4	3	2	4	4	4	4
1	41	4	17	6	3	2	1	1	2	1	2	2	0	0	0	0	0	0	1	0	0	1	-3	-3	-3	-3	-3	2	1	1	0	1	1	1	0	1	0	0	1	1	1	3	3	3	3	4	3	4	4
2	34	4	9	1	2	1	2	2	2	2	-3	3	0	1	0	0	0	0	0	0	0	1	-3	-3	-3	-3	-3	3	0	1	1	1	1	1	0	0	1	0	1	1	1	4	4	4	4	5	4	4	3
2	53	3	28	6	2	3	2	2	2	2	-3	1	-3	-3	-3	-3	-3	-3	-3	-3	-3	1	-3	-3	-3	-3	-3	4	0	1	1	1	1	1	0	0	0	0	1	1	0	4	4	2	3	4	4	4	4
2	46	4	25	4	4	1	1	3	2	2	-3	1	-3	-3	-3	-3	-3	-3	-3	-3	-3	1	-3	-3	-3	-3	-3	1	0	1	1	1	1	1	0	1	1	0	1	1	1	5	5	4	3	4	3	4	4
2	46	3	24	4	2	3	1	1	2	1	1	1	-3	-3	-3	-3	-3	-3	-3	-3	-3	2	0	0	0	1	0	1	0	1	1	1	0	1	0	1	1	0	1	0	1	4	4	4	4	4	4	4	4
1	32	4	5	6	2	3	2	2	2	2	-3	1	-3	-3	-3	-3	-3	-3	-3	-3	-3	1	-3	-3	-3	-3	-3	2	0	1	1	1	0	1	1	0	1	0	1	1	1	5	5	3	4	5	5	4	2
1	41	4	20	2	3	1	2	2	2	1	3	1	-3	-3	-3	-3	-3	-3	-3	-3	-3	1	-3	-3	-3	-3	-3	1	0	1	1	1	1	1	0	0	1	0	1	1	1	5	5	4	5	5	5	5	5
2	31	3	9	4	2	1	2	2	2	2	-3	2	0	0	0	0	0	1	0	0	0	1	-3	-3	-3	-3	-3	4	0	1	1	1	1	1	0	0	1	0	1	0	1	4	4	3	3	3	3	4	4
2	23	3	1	4	2	1	2	2	2	2	-3	1	-3	-3	-3	-3	-3	-3	-3	-3	-3	1	-3	-3	-3	-3	-3	2	0	1	1	1	1	1	1	1	1	0	1	1	1	5	5	3	3	4	3	4	1
1	43	3	22	1	3	1	2	2	2	1	2	2	0	1	0	0	0	0	0	0	0	1	-3	-3	-3	-3	-3	4	0	1	1	1	1	1	0	1	1	0	1	1	1	5	5	5	5	5	5	5	5
1	41	4	13	1	2	2	2	2	2	2	-3	2	0	1	0	0	0	0	0	0	0	1	-3	-3	-3	-3	-3	2	0	1	1	1	1	1	0	0	1	0	1	1	1	5	5	5	4	5	5	5	5
2	33	3	5	4	1	1	2	2	2	2	-3	1	-3	-3	-3	-3	-3	-3	-3	-3	-3	2	0	1	0	0	0	2	1	0	1	1	0	0	0	0	1	0	1	0	1	3	4	5	4	4	4	5	4
2	45	4	26	6	4	1	2	2	2	2	-3	2	0	0	0	0	0	0	1	0	0	1	-3	-3	-3	-3	-3	1	0	1	1	1	1	1	0	0	0	0	0	1	1	4	4	3	3	4	3	4	4
2	45	3	25	4	4	1	2	2	2	1	2	1	-3	-3	-3	-3	-3	-3	-3	-3	-3	1	-3	-3	-3	-3	-3	2	0	1	1	1	1	1	0	0	1	0	1	0	1	4	5	4	4	5	3	4	4
2	40	4	23	1	4	1	2	2	2	1	2	1	-3	-3	-3	-3	-3	-3	-3	-3	-3	1	-3	-3	-3	-3	-3	1	0	1	1	1	1	1	0	1	1	0	1	1	1	4	4	4	3	5	3	5	5
2	44	3	20	1	2	1	1	2	2	2	-3	2	0	1	0	0	0	0	0	0	0	1	-3	-3	-3	-3	-3	2	0	1	1	1	1	1	0	0	1	0	1	0	1	4	4	4	4	5	4	5	4
2	41	4	17	1	3	1	2	2	2	2	-3	2	0	1	0	0	0	0	0	0	0	1	-3	-3	-3	-3	-3	2	0	1	1	1	1	1	0	1	1	0	1	1	1	4	4	3	3	4	4	4	4
2	41	4	11	6	2	1	2	2	2	1	3	1	-3	-3	-3	-3	-3	-3	-3	-3	-3	1	-3	-3	-3	-3	-3	1	0	1	1	1	1	0	0	0	1	0	1	1	1	4	4	2	4	4	4	4	4
1	41	5	11	1	3	1	1	1	2	2	-3	1	-3	-3	-3	-3	-3	-3	-3	-3	-3	1	-3	-3	-3	-3	-3	1	0	1	1	1	1	1	1	0	1	0	1	1	1	5	5	3	5	3	5	5	3
2	38	1	2	6	1	1	2	2	2	1	1	1	-3	-3	-3	-3	-3	-3	-3	-3	-3	1	-3	-3	-3	-3	-3	1	0	1	1	1	1	1	1	1	0	0	1	0	1	4	4	4	4	4	4	4	4
2	41	3	20	6	1	1	2	1	2	1	2	1	-3	-3	-3	-3	-3	-3	-3	-3	-3	1	-3	-3	-3	-3	-3	2	0	1	1	1	1	1	0	1	1	0	1	0	1	4	4	4	4	4	3	4	4
2	45	1	5	6	1	1	2	2	2	1	1	1	-3	-3	-3	-3	-3	-3	-3	-3	-3	1	-3	-3	-3	-3	-3	1	0	1	1	1	1	1	1	1	0	0	1	1	1	4	4	4	4	4	4	4	4
2	33	4	9	4	2	1	2	2	2	2	-3	3	0	0	0	0	1	0	1	0	0	1	-3	-3	-3	-3	-3	1	0	1	1	1	1	1	0	1	0	0	1	0	1	5	5	5	5	5	4	5	2
2	32	4	10	4	2	1	2	2	2	2	-3	3	0	0	0	0	1	0	0	0	0	1	-3	-3	-3	-3	-3	1	0	1	1	1	1	1	1	1	1	0	1	1	1	4	4	4	4	4	4	4	3
2	50	4	27	5	5	2	2	2	2	1	2	1	-3	-3	-3	-3	-3	-3	-3	-3	-3	1	-3	-3	-3	-3	-3	1	0	1	1	1	1	1	0	1	1	0	1	0	1	5	5	4	4	5	3	4	4
1	28	4	4	2	2	1	2	2	2	1	1	1	-3	-3	-3	-3	-3	-3	-3	-3	-3	1	-3	-3	-3	-3	-3	4	0	1	1	1	1	1	0	1	1	0	1	1	1	5	5	4	4	4	5	4	4
2	28	4	4	2	2	1	2	2	2	2	-3	3	1	1	0	0	0	0	0	0	0	1	-3	-3	-3	-3	-3	3	0	1	1	1	1	1	0	0	1	0	1	0	1	5	4	3	3	4	4	4	4
2	31	3	10	2	2	1	2	2	2	1	2	3	1	1	0	0	0	0	1	0	0	1	-3	-3	-3	-3	-3	4	0	1	1	1	1	0	0	0	1	0	1	1	0	4	4	4	4	3	4	3	2
2	22	3	2	4	1	1	3	2	2	2	-3	1	-3	-3	-3	-3	-3	-3	-3	-3	-3	1	-3	-3	-3	-3	-3	2	0	1	1	1	1	0	0	0	1	0	1	1	1	1	1	5	5	5	5	5	5
2	37	4	13	1	2	1	2	2	2	2	-3	2	0	0	0	0	0	0	1	0	0	3	0	1	1	1	1	2	0	1	1	1	1	1	0	0	1	0	1	1	1	4	4	3	2	4	4	4	4
2	35	4	14	4	2	1	2	2	2	2	-3	3	0	1	0	0	0	0	0	0	0	3	0	1	0	0	0	2	1	0	1	1	1	1	0	1	0	0	1	1	1	3	3	3	3	4	4	4	4
2	44	3	20	6	1	2	2	2	2	1	2	1	-3	-3	-3	-3	-3	-3	-3	-3	-3	1	-3	-3	-3	-3	-3	2	1	0	1	1	1	1	0	0	0	0	0	1	0	5	5	3	5	5	5	5	5
2	38	2	16	4	2	1	2	2	2	2	-3	3	0	1	0	0	1	0	0	0	0	1	-3	-3	-3	-3	-3	2	0	1	1	1	1	1	0	1	0	0	1	1	1	3	4	4	3	4	4	4	3
2	40	4	10	4	3	1	2	2	2	2	-3	1	-3	-3	-3	-3	-3	-3	-3	-3	-3	1	-3	-3	-3	-3	-3	4	1	0	1	1	1	0	0	0	1	0	1	0	1	3	3	3	3	3	5	5	3
2	27	4	5	4	2	1	2	2	2	2	-3	3	1	1	0	0	1	0	0	0	0	1	-3	-3	-3	-3	-3	3	0	1	1	1	1	1	0	1	1	0	1	1	1	4	4	3	4	4	4	4	3
1	47	2	25	6	1	1	2	2	2	1	2	1	-3	-3	-3	-3	-3	-3	-3	-3	-3	1	-3	-3	-3	-3	-3	2	0	1	1	1	1	1	0	0	1	0	1	1	1	4	4	4	4	4	4	4	4
2	47	3	26	4	3	2	2	2	2	1	1	1	-3	-3	-3	-3	-3	-3	-3	-3	-3	1	-3	-3	-3	-3	-3	1	0	1	1	1	1	1	1	1	1	0	1	1	1	4	4	3	3	4	3	5	5
2	30	4	10	4	2	1	2	2	2	2	-3	1	-3	-3	-3	-3	-3	-3	-3	-3	-3	1	-3	-3	-3	-3	-3	3	1	0	1	1	1	1	0	0	1	0	1	0	1	5	4	3	2	4	4	4	4
2	35	2	11	4	1	1	2	2	2	2	-3	1	-3	-3	-3	-3	-3	-3	-3	-3	-3	2	1	1	1	1	1	3	0	1	1	1	1	1	1	1	1	0	1	1	1	5	5	2	3	5	5	5	5
2	46	2	21	5	3	3	2	3	2	1	1	1	-3	-3	-3	-3	-3	-3	-3	-3	-3	1	-3	-3	-3	-3	-3	1	0	1	1	1	1	1	0	0	0	0	1	1	1	3	3	3	4	2	4	3	3
2	31	4	6	2	3	1	2	2	2	2	-3	2	1	1	0	0	0	0	0	0	0	1	-3	-3	-3	-3	-3	1	0	1	1	1	1	0	0	1	1	0	1	0	1	4	4	2	2	4	3	3	3
2	43	4	12	1	3	3	1	1	2	1	1	1	-3	-3	-3	-3	-3	-3	-3	-3	-3	1	-3	-3	-3	-3	-3	1	0	1	1	1	1	1	0	1	1	0	1	1	1	4	4	3	4	4	3	4	2
2	52	2	33	4	2	1	2	2	2	1	2	1	-3	-3	-3	-3	-3	-3	-3	-3	-3	1	-3	-3	-3	-3	-3	3	0	1	1	1	1	0	0	0	1	0	1	0	1	4	4	4	5	4	4	4	4
2	45	2	23	1	2	1	2	2	2	2	-3	3	1	0	0	0	1	0	1	0	0	1	-3	-3	-3	-3	-3	3	0	1	1	1	1	1	0	1	1	0	1	1	1	4	4	4	3	4	4	4	4
2	36	3	14	4	2	2	3	3	2	2	-3	2	0	1	0	0	0	0	0	0	0	3	0	0	0	1	0	4	0	1	1	1	1	0	0	0	1	0	1	0	1	3	3	3	3	4	3	4	4
2	29	4	6	6	2	1	2	2	2	2	-3	3	0	0	1	0	0	0	0	0	0	1	-3	-3	-3	-3	-3	3	1	0	1	1	1	1	0	0	0	0	1	1	1	3	4	3	3	3	3	3	3
1	27	3	3	1	2	1	1	2	2	2	-3	1	-3	-3	-3	-3	-3	-3	-3	-3	-3	1	-3	-3	-3	-3	-3	2	0	1	1	1	0	0	0	0	1	0	1	1	1	5	5	5	5	5	5	5	5
2	33	4	9	1	2	2	1	1	2	2	-3	1	-3	-3	-3	-3	-3	-3	-3	-3	-3	1	-3	-3	-3	-3	-3	1	0	1	1	1	0	1	0	0	1	0	1	1	0	4	4	3	3	4	4	5	4
2	28	4	5	1	2	1	2	2	2	2	-3	1	-3	-3	-3	-3	-3	-3	-3	-3	-3	1	-3	-3	-3	-3	-3	1	0	1	1	1	0	1	1	1	1	0	1	1	1	5	5	5	5	5	5	5	5
2	47	2	9	6	2	1	2	2	2	2	-3	1	-3	-3	-3	-3	-3	-3	-3	-3	-3	1	-3	-3	-3	-3	-3	2	0	1	1	1	0	0	0	1	0	0	1	1	1	4	4	4	4	4	4	4	3
1	61	2	30	3	1	1	2	2	2	2	-3	3	1	0	0	0	1	1	1	0	0	1	-3	-3	-3	-3	-3	2	0	1	1	1	1	1	0	0	1	0	1	1	1	4	4	4	3	4	3	5	4
1	52	2	25	3	1	1	2	2	2	2	-3	2	0	1	0	0	1	0	0	0	0	1	-3	-3	-3	-3	-3	1	0	1	1	1	1	0	0	1	1	0	0	1	1	4	4	2	4	4	4	3	3
2	57	3	38	4	4	1	2	2	2	1	2	1	-3	-3	-3	-3	-3	-3	-3	-3	-3	1	-3	-3	-3	-3	-3	4	0	1	1	1	1	1	1	1	1	0	1	1	1	5	5	5	5	5	5	5	5
2	46	4	25	1	3	1	3	1	2	2	-3	1	-3	-3	-3	-3	-3	-3	-3	-3	-3	1	-3	-3	-3	-3	-3	3	0	1	1	1	1	1	0	1	0	1	1	1	1	4	4	3	3	4	4	4	4
1	46	2	20	3	1	2	2	2	2	2	-3	1	-3	-3	-3	-3	-3	-3	-3	-3	-3	1	-3	-3	-3	-3	-3	1	0	1	1	1	1	1	0	1	1	0	1	0	1	4	4	3	3	4	3	3	3
1	57	2	40	6	3	1	2	2	2	2	-3	3	1	1	0	0	1	0	1	0	0	3	0	1	1	0	0	1	0	1	1	1	0	0	0	1	1	0	1	1	1	4	4	4	3	4	4	4	3
2	34	2	12	4	2	1	2	2	2	2	-3	1	-3	-3	-3	-3	-3	-3	-3	-3	-3	1	-3	-3	-3	-3	-3	3	0	1	1	1	1	1	0	1	1	0	1	1	1	4	4	3	3	3	3	4	3
1	33	3	6	2	2	2	2	2	2	2	-3	2	0	1	0	0	0	0	0	0	0	1	-3	-3	-3	-3	-3	2	0	1	1	1	1	0	0	0	1	0	1	1	1	4	4	4	4	4	4	4	4
2	35	4	10	6	2	2	2	2	2	2	-3	1	-3	-3	-3	-3	-3	-3	-3	-3	-3	1	-3	-3	-3	-3	-3	3	0	1	1	1	1	0	0	0	1	0	1	1	1	5	5	5	5	5	5	5	5
2	30	4	10	4	2	1	1	1	2	2	-3	2	0	1	0	0	0	0	0	0	0	1	-3	-3	-3	-3	-3	4	0	1	1	1	1	0	0	0	1	0	1	0	1	5	5	5	5	5	5	5	2
2	34	4	13	4	3	1	2	2	2	2	-3	2	0	1	0	0	0	0	0	0	0	1	-3	-3	-3	-3	-3	4	0	1	1	1	1	1	0	1	1	0	1	1	1	4	4	3	3	4	3	4	3
1	56	2	36	3	2	2	2	2	2	1	2	1	-3	-3	-3	-3	-3	-3	-3	-3	-3	1	-3	-3	-3	-3	-3	4	0	1	1	1	1	0	0	0	1	0	1	1	1	5	5	5	5	5	5	5	4
1	39	3	13	1	1	1	2	2	2	2	-3	2	0	1	0	0	1	0	0	0	0	1	-3	-3	-3	-3	-3	1	0	1	1	1	1	1	0	1	1	0	1	1	1	5	5	5	5	5	5	5	3
1	42	4	20	3	3	1	1	3	2	2	-3	3	0	1	0	0	0	0	0	0	0	1	-3	-3	-3	-3	-3	1	0	1	1	1	1	1	0	0	0	0	1	1	1	4	4	4	3	4	3	4	3
2	33	4	9	6	2	1	1	2	2	2	-3	2	0	1	0	0	0	0	0	0	0	1	-3	-3	-3	-3	-3	3	0	1	1	1	1	0	0	1	0	0	1	1	1	5	4	4	4	4	4	4	4
2	46	2	26	2	3	1	2	2	2	1	3	1	-3	-3	-3	-3	-3	-3	-3	-3	-3	1	-3	-3	-3	-3	-3	2	0	1	1	1	1	0	0	1	1	0	1	1	0	5	4	4	4	4	4	4	4
2	43	3	24	4	3	1	2	2	2	1	1	1	-3	-3	-3	-3	-3	-3	-3	-3	-3	1	-3	-3	-3	-3	-3	4	1	0	1	1	1	1	0	0	0	0	1	1	1	4	4	3	3	4	4	4	3
2	43	3	25	5	1	1	2	2	2	2	-3	2	0	1	0	0	1	0	0	0	0	2	0	1	0	0	0	2	1	1	0	1	1	0	0	1	0	0	1	0	1	4	4	3	2	2	4	3	4
2	32	4	12	4	3	2	2	2	2	2	-3	1	-3	-3	-3	-3	-3	-3	-3	-3	-3	1	-3	-3	-3	-3	-3	3	0	1	1	1	1	1	1	1	1	0	1	1	1	1	5	5	5	5	5	5	4
1	49	2	20	3	1	1	2	2	2	2	-3	1	-3	-3	-3	-3	-3	-3	-3	-3	-3	1	-3	-3	-3	-3	-3	3	0	1	1	1	1	1	0	0	1	0	1	1	1	4	4	3	4	4	5	4	5
2	28	3	6	2	1	1	2	2	2	1	3	1	-3	-3	-3	-3	-3	-3	-3	-3	-3	1	-3	-3	-3	-3	-3	2	0	1	1	1	1	1	1	1	1	0	1	1	0	5	5	5	5	5	5	5	5
1	47	4	26	2	3	2	2	2	2	1	1	1	-3	-3	-3	-3	-3	-3	-3	-3	-3	1	-3	-3	-3	-3	-3	2	0	1	1	1	1	1	0	1	1	0	1	1	1	4	4	4	4	4	4	5	4
2	46	3	26	6	3	1	1	2	2	1	1	1	-3	-3	-3	-3	-3	-3	-3	-3	-3	1	-3	-3	-3	-3	-3	2	0	1	1	1	1	1	0	0	1	0	1	1	1	4	5	3	4	5	4	5	4
2	35	4	9	6	1	2	2	2	2	2	-3	1	-3	-3	-3	-3	-3	-3	-3	-3	-3	1	-3	-3	-3	-3	-3	2	0	1	1	1	1	1	1	1	1	0	1	1	1	5	4	4	4	4	3	5	4
2	28	4	6	4	2	1	2	2	2	1	1	1	-3	-3	-3	-3	-3	-3	-3	-3	-3	1	-3	-3	-3	-3	-3	2	0	1	1	1	1	1	0	1	1	0	1	0	1	5	5	5	5	5	5	5	4
1	27	3	4	5	1	1	2	2	2	2	-3	2	0	1	0	0	0	0	0	0	0	1	-3	-3	-3	-3	-3	1	0	1	1	1	1	1	0	0	0	0	1	1	1	4	4	2	4	4	4	4	4
1	36	4	6	2	2	1	2	2	2	2	-3	2	0	0	0	0	1	0	0	0	0	1	-3	-3	-3	-3	-3	4	0	1	1	1	1	1	0	1	0	0	1	1	1	4	4	4	4	4	4	4	3
2	47	3	24	6	3	3	2	2	2	1	2	1	-3	-3	-3	-3	-3	-3	-3	-3	-3	1	-3	-3	-3	-3	-3	2	0	1	1	1	1	0	0	1	1	0	1	1	1	4	4	4	4	4	4	4	3
1	50	3	25	1	4	2	2	2	2	2	-3	3	0	1	0	0	0	0	0	0	0	1	-3	-3	-3	-3	-3	1	0	1	1	1	1	1	0	0	0	0	0	1	1	4	4	3	3	4	4	4	4
2	35	4	12	4	2	1	2	2	2	2	-3	3	0	0	1	0	1	0	0	0	0	1	-3	-3	-3	-3	-3	1	0	1	1	1	0	1	0	1	0	0	1	0	1	4	4	3	3	4	4	3	3
2	48	3	25	6	3	3	1	3	2	1	2	3	0	0	0	0	1	0	0	0	0	1	-3	-3	-3	-3	-3	2	0	1	1	1	1	1	0	1	1	0	1	0	1	4	4	4	4	4	4	4	4
1	43	2	40	1	2	1	1	2	2	2	-3	3	0	0	0	0	1	0	0	0	0	1	-3	-3	-3	-3	-3	1	0	1	1	1	1	1	1	1	1	1	1	1	1	5	5	5	5	5	5	5	1
2	47	3	25	1	3	1	2	2	2	2	-3	1	-3	-3	-3	-3	-3	-3	-3	-3	-3	1	-3	-3	-3	-3	-3	1	0	1	1	1	1	1	0	1	1	0	1	1	1	5	4	4	4	4	4	5	5
2	36	3	11	4	2	1	2	2	2	2	-3	1	-3	-3	-3	-3	-3	-3	-3	-3	-3	1	-3	-3	-3	-3	-3	4	0	1	1	1	1	1	0	0	1	0	1	1	1	4	4	4	4	4	4	4	4
1	61	2	32	3	1	1	2	2	2	2	-3	3	1	0	0	0	1	0	1	0	0	1	-3	-3	-3	-3	-3	3	0	1	1	1	0	1	0	1	1	0	1	1	1	4	4	4	4	4	4	4	4
2	50	3	10	1	2	1	2	2	2	2	-3	1	-3	-3	-3	-3	-3	-3	-3	-3	-3	1	-3	-3	-3	-3	-3	3	1	1	1	0	1	0	0	1	0	0	1	0	1	4	4	3	2	4	3	4	2
2	45	4	25	1	3	1	2	2	2	2	-3	2	0	1	0	0	0	0	0	0	0	1	-3	-3	-3	-3	-3	3	0	1	1	1	1	1	0	1	1	0	1	1	1	4	4	3	2	4	4	4	4
1	49	2	25	3	2	1	2	2	2	2	-3	1	-3	-3	-3	-3	-3	-3	-3	-3	-3	1	-3	-3	-3	-3	-3	1	0	1	1	1	1	0	0	0	1	0	1	0	0	4	5	3	3	4	4	3	3
1	49	2	27	3	2	2	1	2	2	2	-3	2	0	1	0	0	1	0	0	0	0	1	-3	-3	-3	-3	-3	1	0	1	1	1	1	0	0	1	1	0	1	1	1	4	3	4	3	4	4	4	3
2	43	2	40	3	2	1	2	2	2	1	2	2	1	1	0	0	1	0	0	0	0	1	-3	-3	-3	-3	-3	1	1	1	0	1	1	0	0	1	0	0	1	0	1	3	3	4	4	2	4	2	1
2	52	3	32	1	3	3	3	3	2	1	1	1	-3	-3	-3	-3	-3	-3	-3	-3	-3	1	-3	-3	-3	-3	-3	3	0	1	1	1	0	1	1	1	1	0	1	1	1	5	5	5	5	5	5	5	5
1	47	3	20	3	2	1	2	2	2	2	-3	1	-3	-3	-3	-3	-3	-3	-3	-3	-3	1	-3	-3	-3	-3	-3	3	1	1	1	0	1	0	0	0	1	0	1	0	1	4	4	4	4	3	5	3	3
2	49	3	26	3	2	1	2	2	2	2	-3	1	-3	-3	-3	-3	-3	-3	-3	-3	-3	1	-3	-3	-3	-3	-3	4	0	1	1	1	1	0	0	0	1	0	1	1	0	4	4	3	3	4	3	4	4
2	42	2	20	1	2	1	2	2	2	2	-3	1	-3	-3	-3	-3	-3	-3	-3	-3	-3	1	-3	-3	-3	-3	-3	3	1	1	1	0	1	0	0	0	1	0	1	1	1	4	4	4	4	4	4	4	4
2	33	4	8	4	2	1	2	2	2	1	1	1	-3	-3	-3	-3	-3	-3	-3	-3	-3	1	-3	-3	-3	-3	-3	1	0	1	1	1	1	1	1	1	1	0	1	1	1	5	4	3	3	4	3	3	3
1	52	2	26	1	1	1	2	2	2	2	-3	1	-3	-3	-3	-3	-3	-3	-3	-3	-3	1	-3	-3	-3	-3	-3	4	1	0	1	1	1	0	0	0	1	0	1	0	1	4	4	4	4	3	3	3	3
1	50	4	28	2	2	2	1	1	2	1	3	1	-3	-3	-3	-3	-3	-3	-3	-3	-3	1	-3	-3	-3	-3	-3	2	0	1	1	1	1	1	0	0	1	0	1	1	0	4	4	2	2	4	2	4	4
1	42	4	16	1	2	1	2	2	2	2	-3	2	0	1	0	0	1	0	0	0	0	1	-3	-3	-3	-3	-3	1	0	1	1	1	1	1	0	1	1	0	1	1	1	4	4	4	3	4	4	4	4
2	41	3	14	4	2	1	2	2	2	2	-3	3	0	0	1	0	1	0	1	0	0	1	-3	-3	-3	-3	-3	4	0	1	1	1	1	1	0	0	0	0	1	1	1	4	3	3	3	4	4	4	4
1	54	2	21	3	2	1	2	2	2	2	-3	1	-3	-3	-3	-3	-3	-3	-3	-3	-3	1	-3	-3	-3	-3	-3	4	0	1	1	1	1	1	0	1	0	0	1	0	1	4	4	3	4	4	4	4	4
2	40	4	15	6	2	1	2	2	2	2	-3	2	0	1	0	0	0	0	0	0	0	1	-3	-3	-3	-3	-3	2	0	1	1	1	0	0	0	1	0	0	1	1	1	4	4	4	4	4	4	4	3
1	44	3	20	1	2	1	2	2	2	1	3	1	-3	-3	-3	-3	-3	-3	-3	-3	-3	1	-3	-3	-3	-3	-3	4	0	1	1	1	1	1	0	0	0	0	1	1	1	5	5	4	5	5	5	5	5
1	47	3	25	1	3	1	2	2	2	1	1	1	-3	-3	-3	-3	-3	-3	-3	-3	-3	1	-3	-3	-3	-3	-3	3	0	1	1	1	1	0	0	0	1	0	1	0	1	5	5	5	4	5	4	5	5
2	33	3	13	6	2	2	2	1	2	2	-3	3	0	1	0	0	0	0	1	0	0	1	-3	-3	-3	-3	-3	3	0	1	1	1	1	0	0	0	1	0	1	0	1	4	4	4	4	4	4	5	5
2	31	4	7	2	2	1	2	2	2	1	3	2	0	1	0	0	1	0	0	0	0	1	-3	-3	-3	-3	-3	1	0	1	1	1	1	1	1	1	1	0	1	0	1	4	4	3	4	4	5	4	3
2	48	4	15	2	4	1	2	2	2	1	1	1	-3	-3	-3	-3	-3	-3	-3	-3	-3	1	-3	-3	-3	-3	-3	2	0	1	1	1	1	0	0	1	0	0	1	0	1	4	4	4	3	4	2	5	4
2	39	4	20	6	3	1	2	2	2	1	3	1	-3	-3	-3	-3	-3	-3	-3	-3	-3	1	-3	-3	-3	-3	-3	1	0	1	1	1	1	1	1	1	1	0	1	1	1	5	5	4	5	4	4	4	4
2	29	4	6	1	2	1	2	2	2	1	1	2	0	0	0	0	1	0	1	0	0	1	-3	-3	-3	-3	-3	1	0	1	1	1	1	1	0	1	1	0	1	1	1	5	4	4	4	4	4	3	2
2	43	4	17	5	4	1	1	2	2	2	-3	2	0	1	0	0	0	0	0	0	0	1	-3	-3	-3	-3	-3	1	0	1	1	1	1	1	0	1	1	0	1	1	1	5	5	5	5	5	5	5	5
2	37	4	13	5	3	2	2	2	2	1	1	1	-3	-3	-3	-3	-3	-3	-3	-3	-3	1	-3	-3	-3	-3	-3	1	0	1	1	1	1	1	0	0	1	0	1	1	1	4	4	3	4	3	4	3	4
2	24	3	2	6	2	2	1	2	2	2	-3	1	-3	-3	-3	-3	-3	-3	-3	-3	-3	1	-3	-3	-3	-3	-3	2	0	1	1	1	1	1	0	1	1	0	1	1	1	4	4	3	4	4	4	4	4
2	41	3	17	4	3	2	2	1	2	1	1	1	-3	-3	-3	-3	-3	-3	-3	-3	-3	1	-3	-3	-3	-3	-3	2	0	1	1	1	1	1	0	1	1	0	0	1	1	4	4	4	4	4	4	4	3
2	27	4	5	5	2	2	1	1	2	1	1	1	-3	-3	-3	-3	-3	-3	-3	-3	-3	1	-3	-3	-3	-3	-3	2	0	1	1	1	1	1	0	1	1	0	1	1	0	4	4	3	3	4	4	4	4
1	29	4	6	2	2	1	2	2	2	2	-3	2	0	1	0	0	0	0	0	0	0	1	-3	-3	-3	-3	-3	1	0	1	1	1	1	1	0	0	1	0	1	1	1	3	4	4	4	4	4	4	4
2	33	4	10	4	2	2	1	2	2	2	-3	1	-3	-3	-3	-3	-3	-3	-3	-3	-3	1	-3	-3	-3	-3	-3	4	0	1	1	1	1	1	0	1	1	0	1	1	1	4	2	2	2	4	4	4	4
1	30	4	7	1	2	1	2	2	2	1	1	3	0	0	1	0	1	0	0	0	0	1	-3	-3	-3	-3	-3	3	0	1	1	1	1	1	1	1	1	0	1	1	1	5	5	4	5	5	5	5	4
2	50	2	20	6	2	1	2	2	2	1	1	1	-3	-3	-3	-3	-3	-3	-3	-3	-3	1	-3	-3	-3	-3	-3	2	0	1	1	1	1	1	0	1	0	0	1	1	0	1	1	4	4	4	4	5	4
2	46	3	24	4	4	2	2	2	2	1	1	1	-3	-3	-3	-3	-3	-3	-3	-3	-3	1	-3	-3	-3	-3	-3	1	0	1	1	1	1	1	0	0	1	0	1	1	1	5	5	3	2	5	4	4	4
1	49	5	27	6	3	1	2	2	2	2	-3	2	0	1	0	0	0	0	0	0	0	1	-3	-3	-3	-3	-3	1	0	1	1	1	1	1	0	1	0	0	1	1	1	4	3	3	3	4	4	4	4
2	31	3	12	4	2	1	2	2	2	2	-3	1	-3	-3	-3	-3	-3	-3	-3	-3	-3	1	-3	-3	-3	-3	-3	4	0	1	1	1	1	1	0	0	1	0	1	1	1	4	4	4	4	4	4	4	4
2	36	3	17	2	1	1	2	2	2	1	2	3	1	0	0	0	1	0	1	1	0	1	-3	-3	-3	-3	-3	2	0	1	1	1	1	1	1	1	1	0	1	1	1	3	3	3	3	2	4	2	3
1	47	2	25	1	1	1	1	3	2	1	3	1	-3	-3	-3	-3	-3	-3	-3	-3	-3	1	-3	-3	-3	-3	-3	1	0	1	1	1	1	1	0	1	1	0	1	1	1	4	4	2	4	4	4	4	4
2	53	3	27	6	3	1	2	2	2	1	1	1	-3	-3	-3	-3	-3	-3	-3	-3	-3	1	-3	-3	-3	-3	-3	3	1	0	1	1	1	0	0	0	1	0	1	1	1	4	4	3	1	4	2	4	4
2	52	3	28	1	4	1	2	2	2	1	1	1	-3	-3	-3	-3	-3	-3	-3	-3	-3	1	-3	-3	-3	-3	-3	1	0	1	1	1	1	1	0	0	1	0	1	1	1	4	4	3	4	4	4	4	4
2	46	3	24	4	3	1	2	2	2	1	1	1	-3	-3	-3	-3	-3	-3	-3	-3	-3	1	-3	-3	-3	-3	-3	1	0	1	1	1	1	0	0	0	1	0	1	1	1	4	4	3	4	4	4	4	4
2	30	3	7	4	2	1	2	2	2	2	-3	2	0	1	0	0	0	0	0	0	0	1	-3	-3	-3	-3	-3	4	0	1	1	1	1	1	0	1	0	0	1	1	1	4	4	4	4	4	4	4	3
1	47	3	25	1	3	3	2	2	2	1	2	1	-3	-3	-3	-3	-3	-3	-3	-3	-3	1	-3	-3	-3	-3	-3	2	0	1	1	1	1	1	0	1	1	0	1	1	1	4	4	3	4	4	3	4	4
1	46	3	25	2	4	1	2	2	2	1	3	1	-3	-3	-3	-3	-3	-3	-3	-3	-3	1	-3	-3	-3	-3	-3	1	0	1	1	1	1	1	0	1	1	0	1	1	1	5	5	4	5	5	4	5	5
1	30	3	6	6	2	1	3	3	2	2	-3	3	0	0	1	0	0	0	0	0	0	3	0	1	0	0	0	4	0	1	1	1	1	0	0	1	1	0	1	0	0	5	5	5	5	5	5	5	5
1	49	4	25	1	3	1	2	2	2	2	-3	1	-3	-3	-3	-3	-3	-3	-3	-3	-3	1	-3	-3	-3	-3	-3	2	0	1	1	1	1	1	0	0	1	0	1	1	1	4	4	4	4	4	4	2	4
2	49	3	27	4	3	1	2	1	2	1	1	1	-3	-3	-3	-3	-3	-3	-3	-3	-3	1	-3	-3	-3	-3	-3	2	0	1	1	1	1	1	0	1	0	0	1	1	1	4	4	4	4	4	4	4	2
2	49	2	20	3	3	1	2	2	2	2	-3	1	-3	-3	-3	-3	-3	-3	-3	-3	-3	1	-3	-3	-3	-3	-3	3	0	1	1	1	1	1	0	0	1	0	1	1	1	4	4	3	4	4	4	4	4
2	44	3	24	4	3	1	2	2	2	2	-3	3	0	1	0	0	0	0	0	0	0	1	-3	-3	-3	-3	-3	3	0	1	1	1	1	1	0	0	1	0	1	1	0	2	3	2	2	4	3	4	4
2	49	3	17	1	2	1	2	2	2	1	1	1	-3	-3	-3	-3	-3	-3	-3	-3	-3	1	-3	-3	-3	-3	-3	3	0	1	1	1	1	1	1	1	1	1	1	1	1	5	5	5	5	5	5	5	5
1	43	5	22	6	3	1	2	2	2	2	-3	2	0	1	0	0	1	0	1	0	0	1	-3	-3	-3	-3	-3	4	0	1	1	1	1	0	0	1	1	0	1	1	1	1	4	4	3	5	5	5	3
2	35	4	12	4	2	1	2	2	2	1	1	1	-3	-3	-3	-3	-3	-3	-3	-3	-3	1	-3	-3	-3	-3	-3	4	0	1	1	1	1	1	0	0	1	0	1	0	1	5	5	5	4	4	3	4	4
2	38	4	14	3	3	1	2	2	2	2	-3	1	-3	-3	-3	-3	-3	-3	-3	-3	-3	1	-3	-3	-3	-3	-3	1	0	1	1	1	1	1	0	0	1	0	1	1	1	4	4	4	4	4	4	4	4
2	30	4	6	1	2	1	2	2	2	1	1	1	-3	-3	-3	-3	-3	-3	-3	-3	-3	1	-3	-3	-3	-3	-3	1	0	1	1	1	1	1	0	0	1	0	1	1	0	5	5	4	3	5	3	3	5
2	50	3	27	2	4	1	2	2	2	2	-3	2	0	1	0	0	0	0	0	0	0	1	-3	-3	-3	-3	-3	2	0	1	1	1	1	1	0	0	1	0	1	1	1	4	4	3	4	4	3	4	4
2	44	4	22	4	3	2	2	2	2	1	2	1	-3	-3	-3	-3	-3	-3	-3	-3	-3	1	-3	-3	-3	-3	-3	4	0	1	1	1	1	0	1	1	1	0	1	0	1	5	5	5	4	5	2	5	5
1	41	2	20	6	1	1	1	2	2	2	-3	3	0	1	0	0	0	0	0	0	0	1	-3	-3	-3	-3	-3	4	0	1	1	1	1	1	0	0	0	0	1	0	1	4	4	3	4	4	3	4	4
2	38	4	15	6	2	1	2	2	2	2	-3	2	0	1	0	0	1	0	0	0	0	2	0	0	1	0	0	1	0	1	1	1	1	1	1	1	1	0	1	1	1	4	4	4	4	4	4	4	4
2	27	4	5	4	2	1	2	2	2	2	-3	2	1	0	0	0	0	0	0	0	0	1	-3	-3	-3	-3	-3	4	0	1	1	1	1	1	1	0	0	0	1	1	1	4	4	3	2	4	4	4	4
2	41	4	20	4	3	1	2	2	2	2	-3	1	-3	-3	-3	-3	-3	-3	-3	-3	-3	1	-3	-3	-3	-3	-3	2	0	1	1	1	1	1	0	1	0	0	1	1	1	4	4	3	3	4	4	3	2
2	36	4	16	4	3	1	2	2	2	1	3	1	-3	-3	-3	-3	-3	-3	-3	-3	-3	1	-3	-3	-3	-3	-3	4	0	1	1	1	1	1	0	1	1	0	1	1	1	4	4	3	4	4	4	4	4
1	38	4	10	1	2	3	1	3	2	2	-3	3	0	0	1	0	0	0	1	0	0	1	-3	-3	-3	-3	-3	1	0	1	1	1	1	1	1	0	1	0	1	1	1	4	4	4	4	4	3	3	4
2	39	4	18	1	3	1	2	1	2	2	-3	1	-3	-3	-3	-3	-3	-3	-3	-3	-3	1	-3	-3	-3	-3	-3	4	0	1	1	1	1	0	0	1	0	0	1	1	1	5	5	3	3	5	3	5	4
2	32	4	10	4	2	1	2	2	2	1	1	1	-3	-3	-3	-3	-3	-3	-3	-3	-3	1	-3	-3	-3	-3	-3	2	0	1	1	1	1	1	1	1	1	0	1	1	1	4	4	4	4	4	4	4	4
2	46	2	20	5	2	1	2	2	2	1	1	1	-3	-3	-3	-3	-3	-3	-3	-3	-3	1	-3	-3	-3	-3	-3	1	0	1	1	1	1	1	0	1	0	0	1	1	1	4	4	3	2	4	3	2	4
2	27	3	4	4	2	1	2	2	2	1	2	3	0	1	0	0	0	0	0	0	0	1	-3	-3	-3	-3	-3	1	0	1	1	1	1	1	0	0	1	0	1	0	1	4	4	4	3	4	1	5	4
1	48	3	26	3	2	1	2	2	2	1	3	1	-3	-3	-3	-3	-3	-3	-3	-3	-3	1	-3	-3	-3	-3	-3	2	0	1	1	1	1	1	0	0	1	0	1	1	1	5	5	3	4	5	5	5	5
2	54	3	30	2	1	1	2	2	2	1	3	1	-3	-3	-3	-3	-3	-3	-3	-3	-3	1	-3	-3	-3	-3	-3	3	0	1	1	1	1	1	0	0	0	0	1	1	0	4	4	4	4	4	4	4	4
2	29	3	4	4	2	1	1	2	1	1	3	1	-3	-3	-3	-3	-3	-3	-3	-3	-3	1	-3	-3	-3	-3	-3	2	0	1	1	1	1	1	0	0	0	0	1	1	1	5	5	5	5	5	3	4	5
1	58	3	40	1	2	3	1	2	2	1	1	1	-3	-3	-3	-3	-3	-3	-3	-3	-3	1	-3	-3	-3	-3	-3	2	0	1	1	1	1	1	0	0	1	0	1	1	1	4	4	3	3	4	3	3	2
1	55	2	5	5	1	3	2	2	2	2	-3	3	0	1	0	0	0	0	0	0	0	1	-3	-3	-3	-3	-3	4	0	1	1	1	1	0	0	1	0	0	0	1	1	4	4	4	4	4	4	4	3
2	24	3	2	4	1	2	2	2	2	2	-3	3	1	0	0	0	0	1	0	0	0	1	-3	-3	-3	-3	-3	2	1	1	0	1	1	0	0	0	1	0	1	1	0	3	3	3	3	4	3	4	4
1	27	3	3	4	1	3	2	2	2	2	-3	2	0	1	0	0	0	0	0	0	0	1	-3	-3	-3	-3	-3	2	0	1	1	1	1	1	1	1	1	0	1	1	1	3	3	3	3	4	2	5	5
2	44	4	13	4	3	2	2	1	2	1	1	1	-3	-3	-3	-3	-3	-3	-3	-3	-3	1	-3	-3	-3	-3	-3	2	0	1	1	1	1	1	0	1	0	0	1	1	1	4	4	3	3	4	3	4	4
2	30	4	7	6	2	2	1	1	2	1	1	1	-3	-3	-3	-3	-3	-3	-3	-3	-3	1	-3	-3	-3	-3	-3	2	0	1	1	1	1	1	0	1	1	0	1	1	1	5	5	5	5	4	5	5	5
2	31	4	10	4	2	1	2	2	2	1	1	1	-3	-3	-3	-3	-3	-3	-3	-3	-3	1	-3	-3	-3	-3	-3	4	0	1	1	1	1	1	0	1	1	0	1	1	1	5	5	5	4	5	5	5	5
2	35	2	10	6	1	1	1	1	1	2	-3	2	0	1	0	0	0	0	0	0	0	1	-3	-3	-3	-3	-3	3	0	1	1	1	1	1	0	1	0	0	1	1	1	5	5	4	4	5	5	5	4
1	50	3	30	1	2	2	1	3	2	2	-3	1	-3	-3	-3	-3	-3	-3	-3	-3	-3	1	-3	-3	-3	-3	-3	2	0	1	1	1	1	1	0	1	0	0	1	1	1	4	4	4	4	4	4	4	4
2	36	4	13	6	2	1	2	2	2	2	-3	1	-3	-3	-3	-3	-3	-3	-3	-3	-3	1	-3	-3	-3	-3	-3	3	1	1	0	1	1	1	0	0	1	0	1	1	1	1	4	4	3	4	3	4	4
2	25	3	2	1	2	1	1	2	2	2	-3	1	-3	-3	-3	-3	-3	-3	-3	-3	-3	1	-3	-3	-3	-3	-3	2	0	1	1	1	1	1	1	1	1	0	1	1	0	4	4	4	4	4	4	4	4
1	58	3	38	2	2	1	1	2	2	2	-3	1	-3	-3	-3	-3	-3	-3	-3	-3	-3	1	-3	-3	-3	-3	-3	2	0	1	1	1	1	0	1	1	1	0	1	0	1	4	4	4	4	4	4	2	4
1	51	3	24	1	3	1	3	3	2	1	2	1	-3	-3	-3	-3	-3	-3	-3	-3	-3	1	-3	-3	-3	-3	-3	1	0	1	1	1	0	1	0	1	1	0	1	1	1	4	4	4	4	4	3	4	3
1	52	3	29	6	3	1	2	2	2	2	-3	1	-3	-3	-3	-3	-3	-3	-3	-3	-3	1	-3	-3	-3	-3	-3	2	0	1	1	1	1	1	0	1	1	0	1	1	1	4	4	4	4	4	4	4	4
2	27	3	1	1	2	2	2	2	2	2	-3	1	-3	-3	-3	-3	-3	-3	-3	-3	-3	1	-3	-3	-3	-3	-3	1	0	1	1	1	1	1	1	1	1	0	1	1	1	4	4	3	3	4	4	4	3
2	27	3	5	2	2	3	1	2	2	1	1	1	-3	-3	-3	-3	-3	-3	-3	-3	-3	1	-3	-3	-3	-3	-3	2	0	1	1	1	1	1	0	0	1	0	1	1	0	5	5	3	3	4	3	4	4
1	39	4	14	6	3	1	2	2	2	1	2	3	0	0	1	0	0	0	0	0	0	1	-3	-3	-3	-3	-3	3	0	1	1	1	1	1	0	0	1	0	0	1	1	4	4	3	4	4	3	5	4
2	33	3	5	1	2	1	2	2	2	2	-3	3	0	0	0	0	0	0	0	0	1	1	-3	-3	-3	-3	-3	2	0	1	1	1	1	1	0	0	1	0	1	1	1	4	4	3	4	4	5	5	5
2	52	2	25	6	1	1	2	2	2	1	2	1	-3	-3	-3	-3	-3	-3	-3	-3	-3	1	-3	-3	-3	-3	-3	2	1	1	1	0	1	1	1	1	0	0	0	1	1	5	5	5	1	5	5	5	5
2	29	3	5	1	1	3	2	2	2	2	-3	1	-3	-3	-3	-3	-3	-3	-3	-3	-3	1	-3	-3	-3	-3	-3	4	0	1	1	1	1	1	1	1	1	0	1	1	0	5	5	5	4	4	4	4	4
2	44	4	24	6	3	1	2	2	2	2	-3	1	-3	-3	-3	-3	-3	-3	-3	-3	-3	1	-3	-3	-3	-3	-3	2	0	1	1	1	1	1	0	1	1	0	1	1	1	5	5	5	4	5	5	5	4
2	29	4	5	1	2	2	2	2	2	2	-3	2	0	1	0	0	0	0	0	0	0	1	-3	-3	-3	-3	-3	2	0	1	1	1	1	1	1	1	1	0	1	1	1	4	4	4	4	4	4	4	4
2	49	2	26	5	2	2	2	2	2	2	-3	3	0	1	0	0	0	0	0	0	0	1	-3	-3	-3	-3	-3	2	0	1	1	1	1	1	0	0	0	0	1	0	1	4	3	3	4	5	4	4	5
1	52	4	26	1	3	1	1	2	2	2	-3	1	-3	-3	-3	-3	-3	-3	-3	-3	-3	1	-3	-3	-3	-3	-3	2	0	1	1	1	1	1	1	1	1	0	1	0	1	4	4	4	4	4	4	4	4
1	52	4	26	1	3	1	1	3	2	2	-3	2	1	1	0	0	1	0	1	0	0	1	-3	-3	-3	-3	-3	1	0	1	1	1	1	0	0	1	1	0	1	1	1	5	5	5	5	5	1	5	1
1	29	4	3	2	2	1	2	2	2	2	-3	2	0	1	0	0	0	0	0	0	0	1	-3	-3	-3	-3	-3	3	0	1	1	1	0	1	0	0	1	0	1	1	1	4	4	4	4	4	4	4	4
2	42	2	3	4	2	1	2	2	2	1	2	1	-3	-3	-3	-3	-3	-3	-3	-3	-3	1	-3	-3	-3	-3	-3	1	1	1	1	0	1	0	0	1	0	0	1	0	1	4	4	4	3	4	4	5	4
1	46	2	21	1	2	1	2	2	2	1	1	1	-3	-3	-3	-3	-3	-3	-3	-3	-3	1	-3	-3	-3	-3	-3	1	0	1	1	1	1	1	0	1	1	0	1	1	1	4	5	4	4	4	5	4	4
2	55	4	31	1	4	3	2	2	2	1	1	3	0	0	0	0	0	0	1	0	0	3	0	1	0	0	0	3	0	1	1	1	1	0	0	1	1	0	1	1	1	3	3	3	3	3	3	4	3
2	44	4	23	4	4	2	2	2	2	2	-3	1	-3	-3	-3	-3	-3	-3	-3	-3	-3	1	-3	-3	-3	-3	-3	2	0	1	1	1	1	1	0	0	1	0	1	1	1	5	5	4	4	4	4	5	5
2	46	4	10	1	2	1	1	1	2	1	1	1	-3	-3	-3	-3	-3	-3	-3	-3	-3	1	-3	-3	-3	-3	-3	1	0	1	1	1	1	1	0	0	1	0	1	0	1	4	4	4	4	4	4	4	4
2	50	5	30	5	4	2	2	2	2	2	-3	3	0	1	0	0	0	0	0	0	0	1	-3	-3	-3	-3	-3	3	0	1	1	1	1	1	0	1	1	0	1	1	1	4	4	3	3	4	3	4	3
2	25	3	2	4	2	1	2	2	2	2	-3	1	-3	-3	-3	-3	-3	-3	-3	-3	-3	1	-3	-3	-3	-3	-3	3	0	1	1	1	1	1	0	1	0	0	1	1	1	4	4	4	4	4	4	4	4
2	29	3	4	1	2	2	1	2	2	2	-3	2	0	1	0	0	0	0	0	0	0	1	-3	-3	-3	-3	-3	1	0	1	1	1	1	1	0	1	1	0	1	1	1	4	4	3	3	4	3	4	4
2	46	4	26	4	3	1	1	1	2	1	3	1	-3	-3	-3	-3	-3	-3	-3	-3	-3	1	-3	-3	-3	-3	-3	1	0	1	1	1	1	1	0	0	1	0	1	1	1	5	5	2	5	5	3	5	5
2	36	4	12	4	2	1	2	2	2	1	1	1	-3	-3	-3	-3	-3	-3	-3	-3	-3	1	-3	-3	-3	-3	-3	2	0	1	1	1	1	1	1	1	1	0	1	1	0	5	5	4	4	4	4	4	4
2	31	3	6	4	2	2	2	1	2	2	-3	2	0	1	0	0	0	0	0	0	0	1	-3	-3	-3	-3	-3	1	0	1	1	1	1	1	0	1	1	0	1	1	1	4	4	3	2	4	2	5	4
1	26	4	3	6	2	2	1	2	2	1	2	1	-3	-3	-3	-3	-3	-3	-3	-3	-3	1	-3	-3	-3	-3	-3	3	0	1	1	1	1	0	0	0	1	0	1	0	1	3	3	3	4	4	3	4	4
2	51	2	25	6	2	1	2	2	2	2	-3	2	0	0	1	0	0	1	0	0	0	1	-3	-3	-3	-3	-3	1	0	1	1	1	1	0	0	0	1	0	1	0	1	4	4	3	3	4	4	4	4
2	36	3	14	4	2	1	2	2	2	1	3	1	-3	-3	-3	-3	-3	-3	-3	-3	-3	1	-3	-3	-3	-3	-3	3	0	1	1	1	1	1	1	1	1	0	1	1	0	4	4	4	4	4	4	4	4
1	41	4	6	2	2	1	1	3	2	1	2	1	-3	-3	-3	-3	-3	-3	-3	-3	-3	1	-3	-3	-3	-3	-3	3	0	1	1	1	1	1	0	0	0	0	1	1	1	5	5	5	5	5	5	5	5
2	45	3	6	1	1	1	2	2	2	2	-3	2	0	1	0	0	1	0	0	0	0	1	-3	-3	-3	-3	-3	4	0	1	1	1	1	0	0	1	0	0	1	1	1	1	4	4	4	4	4	4	2
2	48	2	31	5	1	1	2	2	2	1	2	1	-3	-3	-3	-3	-3	-3	-3	-3	-3	1	-3	-3	-3	-3	-3	2	1	0	1	1	1	1	0	1	1	0	1	1	1	4	4	4	4	4	4	4	4
2	48	3	20	3	1	1	2	2	2	2	-3	2	0	0	0	0	1	0	0	0	0	1	-3	-3	-3	-3	-3	1	0	1	1	1	1	1	0	1	0	0	1	1	1	4	4	4	4	4	4	4	3
2	55	2	20	3	1	1	2	2	2	2	-3	2	0	0	0	0	1	0	0	0	0	1	-3	-3	-3	-3	-3	1	0	1	1	1	1	1	0	1	0	0	1	0	1	4	4	4	4	4	3	4	1
2	35	4	14	4	2	1	2	2	2	1	3	1	-3	-3	-3	-3	-3	-3	-3	-3	-3	1	-3	-3	-3	-3	-3	4	0	1	1	1	1	1	0	0	0	0	1	1	1	4	4	3	4	4	5	4	4
1	62	2	40	3	2	1	2	2	2	2	-3	1	-3	-3	-3	-3	-3	-3	-3	-3	-3	1	-3	-3	-3	-3	-3	2	0	1	1	1	1	1	0	0	0	0	1	1	0	4	4	2	2	4	3	3	3
1	40	2	18	1	1	1	2	2	2	2	-3	2	0	1	0	0	0	0	0	0	0	1	-3	-3	-3	-3	-3	2	1	1	0	1	1	0	0	1	0	0	1	0	1	4	4	4	4	5	4	3	3
1	48	3	27	1	2	1	2	2	2	2	-3	2	0	1	0	0	0	0	0	0	0	1	-3	-3	-3	-3	-3	4	0	1	1	1	1	0	1	0	0	0	1	0	1	5	5	5	2	5	4	4	3
2	51	3	29	3	2	1	2	2	2	1	1	1	-3	-3	-3	-3	-3	-3	-3	-3	-3	1	-3	-3	-3	-3	-3	1	0	1	1	1	1	0	0	0	1	0	1	1	1	4	4	4	4	4	4	4	4
2	47	4	25	4	4	3	1	1	2	1	1	1	-3	-3	-3	-3	-3	-3	-3	-3	-3	1	-3	-3	-3	-3	-3	1	0	1	1	1	1	1	0	1	0	0	1	1	1	5	5	4	3	5	5	5	4
2	48	4	27	4	4	1	2	2	2	1	1	3	0	0	0	0	0	0	0	0	1	1	-3	-3	-3	-3	-3	2	0	1	1	1	1	0	1	0	1	0	1	0	1	4	4	4	4	4	4	4	4
1	41	4	22	1	2	1	2	2	2	2	-3	1	-3	-3	-3	-3	-3	-3	-3	-3	-3	1	-3	-3	-3	-3	-3	3	0	1	1	1	1	1	0	0	1	0	1	1	1	5	5	4	4	5	4	5	5
2	37	4	14	4	3	1	1	1	2	2	-3	3	0	0	1	0	0	0	0	0	0	3	0	0	0	0	1	3	0	1	1	1	1	1	0	0	0	0	1	1	1	4	4	4	4	4	4	4	4
2	41	4	15	6	3	1	2	2	2	1	1	1	-3	-3	-3	-3	-3	-3	-3	-3	-3	1	-3	-3	-3	-3	-3	2	0	1	1	1	1	1	0	0	1	0	1	1	1	4	4	4	3	4	4	4	4
1	49	3	28	1	2	1	2	2	2	2	-3	1	-3	-3	-3	-3	-3	-3	-3	-3	-3	1	-3	-3	-3	-3	-3	1	0	1	1	1	1	0	0	0	1	0	1	1	1	4	4	3	3	4	4	4	4
1	47	2	25	3	1	1	2	2	2	2	-3	2	0	0	0	0	1	1	0	1	0	1	-3	-3	-3	-3	-3	1	1	1	1	0	1	1	1	1	1	0	1	0	1	3	3	3	3	3	3	3	1
2	35	4	10	1	1	1	2	2	2	2	-3	1	-3	-3	-3	-3	-3	-3	-3	-3	-3	1	-3	-3	-3	-3	-3	1	0	1	1	1	1	1	0	1	1	0	1	1	1	4	4	4	4	4	4	4	4
2	49	3	28	1	2	1	2	2	2	2	-3	2	1	0	0	0	0	0	0	0	0	1	-3	-3	-3	-3	-3	3	0	1	1	1	1	0	0	0	1	0	1	1	0	4	4	3	5	4	5	4	4
2	40	4	10	1	4	1	1	1	2	2	-3	2	0	0	0	0	0	0	1	0	0	3	0	1	0	0	0	2	1	1	0	1	1	1	1	1	1	0	1	1	1	3	3	1	3	4	3	4	3
2	32	4	7	4	2	1	2	2	2	2	-3	3	0	0	0	0	0	0	1	0	1	1	-3	-3	-3	-3	-3	1	0	1	1	1	1	1	0	1	0	0	1	0	1	5	5	4	4	5	4	4	4
2	47	3	25	1	3	1	2	2	2	1	2	1	-3	-3	-3	-3	-3	-3	-3	-3	-3	1	-3	-3	-3	-3	-3	3	0	1	1	1	0	1	0	0	0	0	1	1	1	5	5	4	4	5	3	5	5
2	33	4	9	5	2	1	2	2	2	2	-3	1	-3	-3	-3	-3	-3	-3	-3	-3	-3	1	-3	-3	-3	-3	-3	2	0	1	1	1	1	1	1	1	1	0	1	1	1	5	5	4	4	5	3	5	5
1	38	4	16	3	2	2	1	2	2	1	1	1	-3	-3	-3	-3	-3	-3	-3	-3	-3	1	-3	-3	-3	-3	-3	1	0	1	1	1	1	0	1	1	1	0	1	1	1	4	4	4	4	4	4	4	4
1	50	2	25	1	2	1	2	2	2	1	2	1	-3	-3	-3	-3	-3	-3	-3	-3	-3	1	-3	-3	-3	-3	-3	1	0	1	1	1	1	1	0	1	0	0	1	0	1	4	4	4	4	4	4	3	3
2	45	4	24	4	4	2	2	2	2	2	-3	1	-3	-3	-3	-3	-3	-3	-3	-3	-3	1	-3	-3	-3	-3	-3	1	0	1	1	1	1	1	0	1	1	0	1	1	1	4	4	4	4	4	4	4	4
2	27	3	3	1	1	1	2	2	2	2	-3	2	0	1	0	0	0	0	0	0	0	1	-3	-3	-3	-3	-3	1	0	1	1	1	1	1	0	1	1	0	1	1	1	5	5	3	3	5	3	5	4
2	28	2	10	4	2	1	2	2	2	2	-3	3	0	1	1	0	1	1	0	0	0	1	-3	-3	-3	-3	-3	1	0	1	1	1	1	0	0	0	1	0	1	1	1	4	4	2	2	4	3	2	3
2	33	3	5	2	1	1	2	2	2	2	-3	3	0	0	1	0	0	0	0	0	0	1	-3	-3	-3	-3	-3	3	0	1	1	1	1	1	0	0	0	0	1	1	0	5	5	5	3	4	4	4	4
2	27	4	5	1	1	1	1	2	2	2	-3	2	0	1	0	0	0	0	0	0	0	1	-3	-3	-3	-3	-3	3	0	1	1	1	1	1	1	0	1	0	1	1	0	4	4	3	3	4	4	3	4
2	28	4	5	4	2	1	2	2	2	2	-3	1	-3	-3	-3	-3	-3	-3	-3	-3	-3	1	-3	-3	-3	-3	-3	2	0	1	1	1	1	1	0	0	0	0	1	1	1	3	4	3	3	4	4	4	3
2	25	3	1	4	2	2	2	2	2	2	-3	1	-3	-3	-3	-3	-3	-3	-3	-3	-3	1	-3	-3	-3	-3	-3	3	0	1	1	1	1	0	0	0	1	0	1	1	1	5	4	4	4	5	4	4	4
1	52	3	30	2	2	1	2	2	2	1	1	1	-3	-3	-3	-3	-3	-3	-3	-3	-3	1	-3	-3	-3	-3	-3	2	0	1	1	1	1	0	0	1	0	0	1	1	1	4	4	4	4	4	2	3	4
1	51	1	25	1	2	1	2	2	2	1	2	1	-3	-3	-3	-3	-3	-3	-3	-3	-3	1	-3	-3	-3	-3	-3	3	1	1	1	0	1	0	0	1	0	0	1	1	1	4	4	4	4	4	4	4	4
2	42	4	21	1	3	1	2	2	2	2	-3	1	-3	-3	-3	-3	-3	-3	-3	-3	-3	1	-3	-3	-3	-3	-3	1	0	1	1	1	1	1	0	0	1	0	0	1	0	5	5	5	5	5	4	5	5
2	44	3	24	6	1	1	2	2	2	1	3	1	-3	-3	-3	-3	-3	-3	-3	-3	-3	1	-3	-3	-3	-3	-3	1	0	1	1	1	1	1	0	0	1	0	1	1	1	4	4	4	4	4	4	4	4
2	50	3	30	4	3	1	1	2	2	2	-3	3	0	1	0	0	1	0	0	0	0	1	-3	-3	-3	-3	-3	2	0	1	1	1	1	1	0	1	1	0	1	0	1	5	5	5	5	5	4	5	4
2	30	4	3	1	2	1	1	2	2	2	-3	3	0	0	1	0	0	0	0	0	0	1	-3	-3	-3	-3	-3	2	0	1	1	1	1	0	0	0	1	0	1	1	1	4	4	3	4	4	3	4	4
1	40	3	15	2	3	1	2	2	2	2	-3	2	0	0	0	0	1	0	1	0	0	1	-3	-3	-3	-3	-3	1	0	1	1	1	1	1	0	1	1	0	1	1	1	4	4	4	5	4	4	5	3
1	44	4	10	1	2	1	2	2	2	2	-3	2	0	1	0	0	0	0	0	0	0	3	0	0	0	1	0	4	1	1	0	1	1	1	0	0	0	0	1	1	1	3	3	3	4	4	3	4	3
2	32	4	8	4	3	1	2	2	2	1	1	3	0	0	1	0	0	0	0	0	0	1	-3	-3	-3	-3	-3	2	0	1	1	1	1	1	0	1	1	0	1	1	1	4	4	4	4	4	4	4	4
1	24	3	1	2	1	1	1	1	2	2	-3	1	-3	-3	-3	-3	-3	-3	-3	-3	-3	1	-3	-3	-3	-3	-3	3	0	1	1	1	1	0	1	0	1	0	1	1	1	5	4	4	4	4	3	4	4
2	26	4	1	6	2	2	2	2	2	1	3	1	-3	-3	-3	-3	-3	-3	-3	-3	-3	1	-3	-3	-3	-3	-3	3	0	1	1	1	1	1	0	0	1	0	1	1	1	5	5	4	3	5	4	5	5
2	35	4	8	4	2	1	2	2	2	2	-3	2	0	1	0	0	0	0	0	0	0	1	-3	-3	-3	-3	-3	1	0	1	1	1	1	1	1	1	1	0	1	1	1	4	4	3	2	4	3	4	4
2	42	4	17	1	4	1	2	2	2	2	-3	2	0	1	0	0	1	0	0	0	0	1	-3	-3	-3	-3	-3	1	0	1	1	1	0	1	0	1	0	0	1	1	1	5	4	4	3	4	3	4	4
2	32	3	6	4	2	1	2	2	2	2	-3	1	-3	-3	-3	-3	-3	-3	-3	-3	-3	1	-3	-3	-3	-3	-3	2	0	1	1	1	1	1	0	0	1	0	1	0	1	5	5	5	5	5	5	5	5
1	47	4	17	2	3	1	1	3	2	2	-3	2	0	1	0	0	1	0	1	0	0	1	-3	-3	-3	-3	-3	1	0	1	1	1	1	1	0	1	1	0	1	1	1	4	4	3	3	4	2	4	4
2	46	3	20	6	2	1	2	2	2	2	-3	1	-3	-3	-3	-3	-3	-3	-3	-3	-3	1	-3	-3	-3	-3	-3	4	0	1	1	1	1	1	0	0	1	0	1	0	1	5	4	4	5	5	4	5	4
2	27	4	4	4	2	1	2	3	2	2	-3	3	0	0	0	0	1	0	0	0	0	1	-3	-3	-3	-3	-3	2	0	1	1	1	1	1	0	0	1	0	1	1	1	4	4	4	4	4	4	4	4
2	26	4	1	1	1	1	2	2	2	2	-3	3	0	1	0	0	0	0	0	0	0	1	-3	-3	-3	-3	-3	3	0	1	1	1	1	1	0	0	1	0	1	1	1	4	4	4	4	4	4	4	4
2	28	4	5	1	2	1	2	2	2	2	-3	2	0	1	0	0	0	0	0	0	0	1	-3	-3	-3	-3	-3	2	0	1	1	1	1	1	1	1	1	0	1	1	1	3	3	3	3	3	3	3	3
2	25	3	6	4	2	1	2	2	2	2	-3	1	-3	-3	-3	-3	-3	-3	-3	-3	-3	1	-3	-3	-3	-3	-3	4	0	1	1	1	1	1	1	0	1	0	1	1	1	5	5	5	4	4	4	5	5
2	35	4	14	4	3	1	1	2	2	2	-3	1	-3	-3	-3	-3	-3	-3	-3	-3	-3	1	-3	-3	-3	-3	-3	3	0	1	1	1	1	1	0	0	1	0	1	1	1	4	4	4	4	4	4	4	4
1	58	2	38	2	4	1	2	2	2	2	-3	3	0	0	0	0	1	0	1	0	0	3	0	1	0	0	0	1	0	1	1	1	1	1	0	1	0	0	1	1	1	3	4	4	4	4	4	4	3
2	25	3	4	4	1	1	2	2	2	1	3	1	-3	-3	-3	-3	-3	-3	-3	-3	-3	1	-3	-3	-3	-3	-3	3	0	1	1	1	1	1	1	1	0	0	1	1	1	4	4	3	3	4	3	4	4
1	24	3	1	1	1	1	1	2	2	2	-3	1	-3	-3	-3	-3	-3	-3	-3	-3	-3	1	-3	-3	-3	-3	-3	3	1	1	1	0	1	1	1	1	0	0	1	1	1	1	4	3	3	4	3	4	4
2	51	3	27	1	2	1	2	2	2	2	-3	1	-3	-3	-3	-3	-3	-3	-3	-3	-3	1	-3	-3	-3	-3	-3	2	0	1	1	1	1	1	0	0	0	0	1	0	1	4	4	2	3	4	4	4	4
1	36	3	10	3	1	1	2	2	2	2	-3	3	0	1	0	0	0	0	0	0	0	1	-3	-3	-3	-3	-3	2	0	1	1	1	1	1	0	1	1	0	1	1	1	4	5	3	3	5	3	4	3
2	32	4	10	2	2	1	2	2	2	2	-3	1	-3	-3	-3	-3	-3	-3	-3	-3	-3	1	-3	-3	-3	-3	-3	3	0	1	1	1	1	1	0	0	1	0	1	1	1	5	5	5	5	5	5	5	5
1	44	3	21	2	4	1	1	1	2	2	-3	2	0	1	0	0	0	0	0	0	0	1	-3	-3	-3	-3	-3	1	0	1	1	1	1	1	0	0	1	0	1	1	1	4	4	3	2	4	3	4	4
1	44	3	24	3	2	1	2	2	2	2	-3	3	0	1	0	0	0	0	0	0	0	1	-3	-3	-3	-3	-3	4	0	1	1	1	1	0	0	0	1	0	1	1	1	4	4	4	4	4	4	4	4
1	46	3	24	6	2	1	2	2	2	2	-3	2	0	1	0	0	0	0	0	0	0	2	0	1	0	0	0	2	0	1	1	1	1	1	0	0	1	0	1	1	1	3	4	3	4	4	3	4	4
1	27	3	5	1	1	1	1	3	2	1	2	2	0	1	1	0	1	0	0	0	0	2	0	1	0	1	0	1	0	1	1	1	1	0	0	1	1	0	1	0	1	3	3	2	2	2	5	2	3
1	40	4	17	1	3	1	2	2	2	2	-3	1	-3	-3	-3	-3	-3	-3	-3	-3	-3	1	-3	-3	-3	-3	-3	1	0	1	1	1	1	0	0	1	1	0	1	1	1	4	4	4	3	4	5	4	4
2	27	3	5	1	2	1	2	2	2	2	-3	1	-3	-3	-3	-3	-3	-3	-3	-3	-3	1	-3	-3	-3	-3	-3	4	0	1	1	1	1	1	0	0	1	0	1	0	1	5	5	3	3	2	2	5	4
2	28	4	4	1	2	2	3	3	2	2	-3	1	-3	-3	-3	-3	-3	-3	-3	-3	-3	1	-3	-3	-3	-3	-3	1	0	1	1	1	1	1	1	1	1	0	1	0	1	5	4	3	2	4	3	4	4
1	48	2	27	3	2	1	2	2	2	2	-3	2	0	1	0	0	0	0	0	0	0	1	-3	-3	-3	-3	-3	4	0	1	1	1	1	1	0	1	0	0	1	1	1	4	4	4	3	4	4	4	4
1	35	4	11	1	2	1	2	2	2	2	-3	3	0	0	1	0	1	0	0	0	0	1	-3	-3	-3	-3	-3	1	0	1	1	1	1	1	0	0	1	0	1	1	1	4	4	2	2	4	4	4	4
1	29	4	6	1	3	1	2	2	2	2	-3	2	0	1	0	0	1	0	0	0	0	1	-3	-3	-3	-3	-3	1	0	1	1	1	1	1	1	1	1	0	1	0	1	3	4	3	2	4	2	1	3
2	34	4	11	1	3	1	2	2	2	2	-3	1	-3	-3	-3	-3	-3	-3	-3	-3	-3	1	-3	-3	-3	-3	-3	2	0	1	1	1	1	1	0	0	1	0	1	0	1	4	4	4	4	4	4	4	4
2	45	3	22	4	2	2	2	2	2	1	1	1	-3	-3	-3	-3	-3	-3	-3	-3	-3	1	-3	-3	-3	-3	-3	1	0	1	1	1	1	1	0	1	1	0	1	1	1	4	3	3	3	4	4	3	3
1	59	3	43	3	4	2	2	2	2	2	-3	1	-3	-3	-3	-3	-3	-3	-3	-3	-3	1	-3	-3	-3	-3	-3	1	0	1	1	1	1	0	0	1	0	0	1	1	1	4	4	4	4	4	4	4	4
1	50	3	26	5	3	1	2	2	2	2	-3	1	-3	-3	-3	-3	-3	-3	-3	-3	-3	1	-3	-3	-3	-3	-3	1	0	1	1	1	1	1	0	0	1	0	1	1	1	4	4	4	4	4	4	4	4
2	34	4	10	2	2	1	2	2	2	1	1	1	-3	-3	-3	-3	-3	-3	-3	-3	-3	1	-3	-3	-3	-3	-3	2	0	1	1	1	1	0	0	0	1	0	1	1	1	4	4	2	2	3	4	2	4
2	31	4	5	1	2	1	2	2	2	2	-3	3	0	0	1	1	1	0	0	0	0	1	-3	-3	-3	-3	-3	3	0	1	1	1	1	1	1	1	1	0	1	1	1	4	4	4	4	4	4	4	4
1	24	3	1	6	1	1	2	2	2	2	-3	3	0	1	0	0	1	0	0	0	0	1	-3	-3	-3	-3	-3	1	0	1	1	1	1	1	1	1	1	0	1	1	1	4	4	2	3	4	4	4	4
2	28	4	4	1	1	2	1	1	2	1	2	1	-3	-3	-3	-3	-3	-3	-3	-3	-3	1	-3	-3	-3	-3	-3	3	0	1	1	1	1	1	0	0	1	0	1	1	0	5	4	4	4	4	4	4	4
2	37	4	11	1	3	1	1	2	2	2	-3	2	0	0	0	0	0	1	0	0	0	1	-3	-3	-3	-3	-3	1	0	1	1	1	1	1	0	1	1	0	1	1	1	5	5	4	4	5	3	4	4
2	47	3	26	4	4	2	2	2	2	1	2	1	-3	-3	-3	-3	-3	-3	-3	-3	-3	1	-3	-3	-3	-3	-3	2	0	1	1	1	1	1	0	1	1	0	1	1	1	4	4	4	3	4	4	4	4
1	53	3	28	6	2	1	2	2	2	1	3	1	-3	-3	-3	-3	-3	-3	-3	-3	-3	1	-3	-3	-3	-3	-3	1	0	1	1	1	1	1	0	1	1	0	1	1	1	4	4	4	3	4	5	4	3
2	39	4	20	4	3	1	2	2	2	1	1	1	-3	-3	-3	-3	-3	-3	-3	-3	-3	1	-3	-3	-3	-3	-3	2	0	1	1	1	0	1	1	1	1	0	1	1	1	4	5	1	4	4	3	4	5
1	59	2	30	1	2	1	2	2	2	1	2	1	-3	-3	-3	-3	-3	-3	-3	-3	-3	1	-3	-3	-3	-3	-3	2	0	1	1	1	1	1	1	1	1	0	1	1	1	4	4	4	4	4	3	4	3
2	35	4	6	6	1	1	1	1	2	1	3	1	-3	-3	-3	-3	-3	-3	-3	-3	-3	1	-3	-3	-3	-3	-3	4	0	1	1	1	1	1	0	0	1	0	1	1	1	5	5	4	4	5	4	5	5
2	53	3	28	1	2	1	2	2	2	1	1	3	1	0	1	0	0	0	0	0	0	1	-3	-3	-3	-3	-3	1	0	1	1	1	1	1	0	1	0	0	1	1	1	4	4	2	4	4	4	4	4
2	28	4	6	4	2	1	1	1	2	1	3	1	-3	-3	-3	-3	-3	-3	-3	-3	-3	1	-3	-3	-3	-3	-3	4	0	1	1	1	1	1	1	1	1	0	1	1	0	5	5	5	5	5	4	5	5
2	32	4	9	1	2	1	2	2	2	2	-3	3	0	1	1	0	0	1	1	0	0	1	-3	-3	-3	-3	-3	3	0	1	1	1	1	1	1	1	0	0	1	1	1	4	4	2	2	4	3	3	4
1	59	2	35	2	2	1	2	2	2	1	2	1	-3	-3	-3	-3	-3	-3	-3	-3	-3	1	-3	-3	-3	-3	-3	1	0	1	1	1	1	1	1	1	1	0	1	1	1	4	4	4	4	4	4	4	4
2	52	3	30	4	3	1	2	2	2	1	1	1	-3	-3	-3	-3	-3	-3	-3	-3	-3	1	-3	-3	-3	-3	-3	1	0	1	1	1	0	1	0	1	0	0	1	1	1	4	4	4	4	4	5	5	3
2	57	2	33	1	1	1	2	2	2	2	-3	2	0	1	0	0	0	0	0	0	0	1	-3	-3	-3	-3	-3	1	0	1	1	1	0	0	0	0	1	0	1	1	1	4	4	4	4	4	4	4	4
2	27	3	6	4	2	1	2	2	2	2	-3	1	-3	-3	-3	-3	-3	-3	-3	-3	-3	1	-3	-3	-3	-3	-3	2	0	1	1	1	1	1	0	0	1	0	1	1	0	5	5	4	5	5	5	5	4
2	29	4	4	4	2	1	2	2	2	1	1	1	-3	-3	-3	-3	-3	-3	-3	-3	-3	1	-3	-3	-3	-3	-3	2	0	1	1	1	1	1	0	0	1	0	1	1	1	5	5	4	3	5	4	5	5
1	49	3	29	1	2	1	2	2	2	2	-3	3	0	1	1	0	1	0	0	0	0	1	-3	-3	-3	-3	-3	2	0	1	1	1	1	1	0	1	0	0	1	1	1	4	4	4	4	4	4	4	4
2	39	4	17	1	3	1	2	2	2	1	1	1	-3	-3	-3	-3	-3	-3	-3	-3	-3	1	-3	-3	-3	-3	-3	2	0	1	1	1	1	1	0	0	1	0	1	1	1	4	4	4	4	4	4	4	4
2	34	4	10	4	3	1	2	2	2	2	-3	1	-3	-3	-3	-3	-3	-3	-3	-3	-3	1	-3	-3	-3	-3	-3	3	1	0	1	1	1	1	1	1	0	0	1	1	1	5	5	5	5	5	5	5	3
2	43	4	21	4	3	1	2	1	2	1	2	1	-3	-3	-3	-3	-3	-3	-3	-3	-3	1	-3	-3	-3	-3	-3	1	0	1	1	1	1	1	0	0	1	0	1	1	1	5	5	4	4	5	5	5	5
2	36	4	9	4	3	1	1	2	2	2	-3	1	-3	-3	-3	-3	-3	-3	-3	-3	-3	1	-3	-3	-3	-3	-3	1	0	1	1	1	1	1	1	1	1	0	1	1	1	1	1	1	1	1	4	5	4
2	32	4	9	6	3	1	2	2	2	2	-3	2	0	1	0	0	0	0	0	0	0	1	-3	-3	-3	-3	-3	1	0	1	1	1	1	1	0	0	1	0	1	0	1	4	4	4	4	4	4	4	4
2	31	4	6	6	2	1	1	3	2	1	3	1	-3	-3	-3	-3	-3	-3	-3	-3	-3	3	0	1	0	0	1	2	0	1	1	1	1	1	0	1	1	0	1	1	0	3	3	3	3	3	4	4	4
1	51	3	26	1	3	1	1	3	2	2	-3	2	0	1	1	0	1	0	0	0	0	1	-3	-3	-3	-3	-3	2	0	1	1	1	1	1	0	1	0	0	1	1	1	4	4	4	4	4	4	4	2
2	47	2	27	1	2	2	2	2	2	2	-3	1	-3	-3	-3	-3	-3	-3	-3	-3	-3	1	-3	-3	-3	-3	-3	3	0	1	1	1	1	1	0	0	0	0	1	1	1	4	4	3	4	4	4	4	4
2	45	3	22	6	2	1	2	1	2	1	3	1	-3	-3	-3	-3	-3	-3	-3	-3	-3	1	-3	-3	-3	-3	-3	1	0	1	1	1	1	1	0	0	0	0	1	1	1	5	5	5	3	5	5	5	5
1	42	4	21	1	4	1	2	2	2	2	-3	1	-3	-3	-3	-3	-3	-3	-3	-3	-3	1	-3	-3	-3	-3	-3	1	0	1	1	1	1	1	0	1	1	0	1	1	1	4	3	4	4	4	4	4	4
2	49	3	31	6	2	1	1	2	2	2	-3	3	0	1	0	0	0	0	0	0	0	1	-3	-3	-3	-3	-3	2	0	1	1	1	1	1	1	1	1	0	1	1	1	4	4	4	4	4	4	4	4
1	48	3	26	5	2	2	2	2	2	2	-3	1	-3	-3	-3	-3	-3	-3	-3	-3	-3	1	-3	-3	-3	-3	-3	1	0	1	1	1	1	1	0	0	1	0	1	1	1	5	5	5	4	4	4	4	4
2	41	4	22	4	3	1	1	2	1	1	1	1	-3	-3	-3	-3	-3	-3	-3	-3	-3	1	-3	-3	-3	-3	-3	1	0	1	1	1	1	1	0	1	0	0	1	1	1	5	4	4	4	4	3	4	4
2	40	3	16	4	2	1	1	1	2	1	3	1	-3	-3	-3	-3	-3	-3	-3	-3	-3	1	-3	-3	-3	-3	-3	2	0	1	1	1	1	1	0	1	1	0	1	1	1	5	5	5	5	5	5	5	5
1	52	4	1	6	2	1	2	2	2	2	-3	1	-3	-3	-3	-3	-3	-3	-3	-3	-3	1	-3	-3	-3	-3	-3	4	0	1	1	1	1	1	1	1	1	0	1	1	1	5	5	5	5	5	5	5	5
2	31	4	9	6	2	1	2	2	2	2	-3	2	1	0	0	0	1	0	1	0	0	1	-3	-3	-3	-3	-3	3	0	1	1	1	1	1	0	0	1	0	1	1	1	4	4	4	4	4	4	4	4
2	31	4	12	4	3	1	1	2	2	1	1	1	-3	-3	-3	-3	-3	-3	-3	-3	-3	1	-3	-3	-3	-3	-3	2	0	1	1	1	1	1	0	1	1	0	1	0	1	4	4	3	4	4	4	4	4
2	38	4	16	3	3	1	2	2	2	2	-3	3	0	1	0	0	0	0	0	0	0	1	-3	-3	-3	-3	-3	2	0	1	1	1	1	0	0	0	1	0	1	1	1	4	4	3	4	4	4	4	3
1	32	4	7	5	3	1	2	2	2	1	3	1	-3	-3	-3	-3	-3	-3	-3	-3	-3	1	-3	-3	-3	-3	-3	3	0	1	1	1	1	1	1	1	0	0	1	1	1	5	4	5	3	4	3	3	3
2	41	4	20	4	3	3	2	2	2	1	1	1	-3	-3	-3	-3	-3	-3	-3	-3	-3	1	-3	-3	-3	-3	-3	4	0	1	1	1	1	1	0	0	0	0	1	1	1	4	4	3	3	4	3	5	5
2	27	4	9	4	2	1	2	2	2	2	-3	3	0	0	1	0	0	0	0	0	0	1	-3	-3	-3	-3	-3	4	0	1	1	1	1	1	1	1	1	0	1	0	1	4	4	4	4	4	3	3	4
2	33	4	11	4	3	1	2	2	2	1	1	1	-3	-3	-3	-3	-3	-3	-3	-3	-3	1	-3	-3	-3	-3	-3	2	0	1	1	1	1	1	0	0	1	0	1	1	0	5	4	4	3	4	3	5	4
1	31	4	8	1	2	1	2	2	2	1	1	1	-3	-3	-3	-3	-3	-3	-3	-3	-3	1	-3	-3	-3	-3	-3	1	0	1	1	1	1	0	0	0	1	0	1	1	1	5	5	5	5	5	4	5	5
1	53	4	32	1	4	1	2	2	2	2	-3	1	-3	-3	-3	-3	-3	-3	-3	-3	-3	1	-3	-3	-3	-3	-3	1	0	1	1	1	1	1	0	0	1	0	1	1	1	5	5	5	4	5	3	5	5
2	45	2	15	1	2	2	2	2	2	2	-3	1	-3	-3	-3	-3	-3	-3	-3	-3	-3	1	-3	-3	-3	-3	-3	4	0	1	1	1	1	0	0	0	1	0	1	1	0	5	4	4	5	5	4	5	5
2	43	3	21	4	2	1	2	2	2	2	-3	1	-3	-3	-3	-3	-3	-3	-3	-3	-3	1	-3	-3	-3	-3	-3	4	0	1	1	1	1	1	1	1	0	0	1	1	1	5	5	4	5	4	3	5	5
2	53	3	35	4	4	1	2	2	2	2	-3	2	0	1	0	0	0	0	0	0	0	1	-3	-3	-3	-3	-3	2	0	1	1	1	1	1	0	1	0	0	1	0	1	4	4	4	4	4	4	4	4
2	29	4	0	6	1	1	2	2	2	1	2	1	-3	-3	-3	-3	-3	-3	-3	-3	-3	3	0	0	1	0	0	4	0	1	1	1	1	1	1	0	0	0	1	0	1	5	5	5	4	4	5	5	4
1	59	2	38	5	3	1	1	2	2	1	2	1	-3	-3	-3	-3	-3	-3	-3	-3	-3	1	-3	-3	-3	-3	-3	3	0	1	1	1	1	0	0	1	0	0	0	1	1	4	4	4	3	4	3	4	3
2	49	3	27	4	3	2	2	2	2	2	-3	2	0	1	0	0	1	0	1	0	0	1	-3	-3	-3	-3	-3	1	0	1	1	1	1	1	0	1	0	0	1	0	1	5	4	4	4	4	4	3	3
2	47	3	15	4	2	1	1	2	2	1	1	1	-3	-3	-3	-3	-3	-3	-3	-3	-3	1	-3	-3	-3	-3	-3	2	0	1	1	1	0	1	0	1	1	0	1	1	1	4	4	4	4	4	4	4	4
2	32	4	4	1	2	2	2	2	2	1	1	3	1	1	0	0	1	0	0	0	0	1	-3	-3	-3	-3	-3	1	0	1	1	1	1	1	1	1	1	0	1	1	1	5	4	4	3	4	4	5	4
2	39	4	21	4	3	1	2	2	2	1	2	1	-3	-3	-3	-3	-3	-3	-3	-3	-3	1	-3	-3	-3	-3	-3	2	0	1	1	1	1	0	0	1	1	0	1	1	1	4	4	4	3	4	4	5	3
1	50	4	25	1	2	1	2	1	2	2	-3	3	0	0	1	0	1	0	0	0	0	1	-3	-3	-3	-3	-3	1	0	1	1	1	1	1	0	0	1	0	1	1	1	4	4	4	4	4	3	4	4
2	33	4	13	4	3	1	1	3	1	1	1	1	-3	-3	-3	-3	-3	-3	-3	-3	-3	1	-3	-3	-3	-3	-3	1	0	1	1	1	1	1	1	1	1	0	1	1	1	5	5	5	5	5	4	4	4
2	50	3	30	5	3	1	1	2	2	1	1	1	-3	-3	-3	-3	-3	-3	-3	-3	-3	1	-3	-3	-3	-3	-3	2	0	1	1	1	1	1	1	1	1	0	1	1	0	4	4	3	4	5	4	4	5
2	31	3	10	6	2	1	1	2	2	2	-3	1	-3	-3	-3	-3	-3	-3	-3	-3	-3	1	-3	-3	-3	-3	-3	4	0	1	1	1	1	0	0	0	1	0	1	1	1	4	4	4	4	4	4	4	4
2	32	4	7	1	2	1	2	2	2	1	4	1	-3	-3	-3	-3	-3	-3	-3	-3	-3	1	-3	-3	-3	-3	-3	4	0	1	1	1	1	1	1	0	1	0	1	1	1	5	5	5	5	5	5	5	5
2	28	3	6	4	2	1	2	2	2	2	-3	1	-3	-3	-3	-3	-3	-3	-3	-3	-3	1	-3	-3	-3	-3	-3	3	0	1	1	1	1	1	1	0	1	0	1	0	1	5	5	3	4	4	4	4	3
1	52	3	31	2	2	3	1	2	2	2	-3	3	1	0	1	0	0	0	0	0	0	1	-3	-3	-3	-3	-3	3	0	1	1	1	1	1	1	1	0	0	1	1	0	3	3	3	4	4	4	3	4
1	41	4	17	1	3	1	1	3	2	1	2	1	-3	-3	-3	-3	-3	-3	-3	-3	-3	1	-3	-3	-3	-3	-3	4	0	1	1	1	1	1	1	1	1	0	1	1	1	5	5	5	5	5	5	5	5
2	43	4	20	4	3	2	2	2	2	1	2	1	-3	-3	-3	-3	-3	-3	-3	-3	-3	1	-3	-3	-3	-3	-3	1	0	1	1	1	1	1	0	0	0	0	1	1	1	4	4	4	4	4	4	4	3
2	47	3	26	4	4	1	2	2	2	1	2	1	-3	-3	-3	-3	-3	-3	-3	-3	-3	1	-3	-3	-3	-3	-3	1	0	1	1	1	1	1	0	0	1	0	1	1	0	5	4	4	3	5	5	5	5
2	23	3	2	1	1	1	2	2	2	2	-3	2	0	1	1	0	1	0	0	0	0	1	-3	-3	-3	-3	-3	1	0	1	1	1	1	1	0	0	0	0	1	0	1	5	5	2	2	5	5	4	4
2	34	4	13	4	2	1	2	2	2	1	1	1	-3	-3	-3	-3	-3	-3	-3	-3	-3	1	-3	-3	-3	-3	-3	4	0	1	1	1	1	0	0	1	1	0	1	1	1	5	5	4	4	3	5	5	4
2	44	4	21	4	3	2	2	2	2	1	2	1	-3	-3	-3	-3	-3	-3	-3	-3	-3	1	-3	-3	-3	-3	-3	2	1	1	1	0	1	1	1	1	1	0	1	1	1	5	5	4	4	4	4	4	3
2	41	3	15	4	1	1	2	2	2	2	-3	2	0	1	0	0	0	0	0	0	0	1	-3	-3	-3	-3	-3	1	0	1	1	1	1	1	0	0	0	0	1	1	1	4	4	3	3	4	4	4	4
2	46	3	24	4	3	1	2	2	2	2	-3	3	0	1	0	0	0	0	0	0	0	1	-3	-3	-3	-3	-3	1	0	1	1	1	1	1	0	1	1	0	1	1	1	1	1	5	4	4	5	5	5
2	24	3	2	4	2	1	2	2	2	1	2	1	-3	-3	-3	-3	-3	-3	-3	-3	-3	1	-3	-3	-3	-3	-3	3	0	1	1	1	1	1	1	0	1	0	1	0	1	5	5	5	5	5	5	5	5
2	39	4	15	6	2	1	2	2	2	2	-3	3	1	1	0	0	0	0	1	0	0	1	-3	-3	-3	-3	-3	2	0	1	1	1	1	1	1	1	0	0	1	1	1	4	4	2	3	4	4	4	4
1	51	3	28	6	3	1	1	2	2	1	1	3	0	1	1	0	0	0	0	0	0	1	-3	-3	-3	-3	-3	1	0	1	1	1	1	1	1	0	1	0	1	1	1	3	4	3	3	3	3	5	5
2	25	3	3	4	2	1	2	2	2	2	-3	1	-3	-3	-3	-3	-3	-3	-3	-3	-3	1	-3	-3	-3	-3	-3	2	0	1	1	1	1	1	0	0	1	0	1	0	0	5	4	4	4	4	4	4	4
1	40	2	20	1	2	1	2	2	2	2	-3	3	1	0	0	0	1	1	0	0	0	1	-3	-3	-3	-3	-3	4	0	1	1	1	0	1	0	1	1	0	1	1	1	4	4	4	4	3	4	4	4
2	43	2	10	6	1	1	2	2	2	2	-3	3	0	0	1	0	0	0	0	0	0	1	-3	-3	-3	-3	-3	4	0	1	1	1	1	1	0	1	1	0	1	1	1	3	3	3	4	3	4	3	3
2	33	4	7	1	2	1	2	2	2	2	-3	2	0	1	0	0	0	0	0	0	0	2	0	0	0	0	1	1	0	1	1	1	1	1	0	1	1	0	1	1	1	5	5	3	4	4	5	5	5
2	52	2	30	1	2	1	2	2	2	2	-3	2	1	0	0	0	0	1	1	0	0	1	-3	-3	-3	-3	-3	3	0	1	1	1	1	1	0	1	1	0	1	1	1	4	4	3	4	4	4	3	3
2	28	3	4	6	2	2	2	2	2	1	2	1	-3	-3	-3	-3	-3	-3	-3	-3	-3	1	-3	-3	-3	-3	-3	4	0	1	1	1	1	1	0	0	1	0	1	0	1	5	5	5	5	5	5	5	5
2	35	2	15	4	2	1	2	2	2	2	-3	1	-3	-3	-3	-3	-3	-3	-3	-3	-3	1	-3	-3	-3	-3	-3	4	0	1	1	1	1	1	1	1	1	0	1	1	1	5	5	5	5	5	5	5	5
1	31	4	9	1	2	1	2	2	2	2	-3	3	0	1	1	0	1	0	1	0	0	1	-3	-3	-3	-3	-3	4	0	1	1	1	1	1	1	1	1	0	1	1	1	5	5	5	5	5	5	5	5
2	40	4	20	4	3	2	2	1	2	2	-3	2	0	1	0	0	0	0	0	0	0	1	-3	-3	-3	-3	-3	3	0	1	1	1	1	1	0	1	1	0	1	1	0	4	4	3	4	4	4	4	4
2	29	4	6	4	2	1	1	2	2	1	1	1	-3	-3	-3	-3	-3	-3	-3	-3	-3	1	-3	-3	-3	-3	-3	2	0	1	1	1	1	1	0	0	1	0	1	1	1	5	5	5	4	5	5	5	5
1	41	4	12	1	4	3	2	2	2	2	-3	2	0	0	0	0	0	0	1	0	0	2	0	1	0	1	0	1	0	1	1	1	1	1	0	1	1	0	1	1	1	2	3	3	2	4	3	4	4
2	46	3	24	1	3	1	2	2	2	1	1	2	0	1	0	0	0	0	0	0	0	1	-3	-3	-3	-3	-3	1	0	1	1	1	1	0	0	0	1	0	1	1	1	4	5	3	2	4	4	4	4
2	48	3	20	1	3	3	2	2	2	2	-3	2	0	1	0	0	1	0	1	0	0	1	-3	-3	-3	-3	-3	1	0	1	1	1	1	1	0	0	0	0	1	1	1	4	4	4	4	4	4	4	4
2	47	3	26	1	3	1	2	2	2	2	-3	3	0	0	0	0	1	0	1	0	0	3	0	1	0	0	0	3	0	1	1	1	1	1	0	1	0	0	1	1	1	4	4	3	3	4	4	4	4
2	41	4	16	1	3	1	1	1	2	1	1	1	-3	-3	-3	-3	-3	-3	-3	-3	-3	1	-3	-3	-3	-3	-3	2	0	1	1	1	1	1	0	1	0	0	1	1	1	5	1	1	5	5	5	5	4
2	32	4	12	4	3	1	2	2	2	1	2	1	-3	-3	-3	-3	-3	-3	-3	-3	-3	1	-3	-3	-3	-3	-3	4	1	0	1	1	1	0	0	1	1	0	1	1	1	4	4	3	4	4	4	3	3
2	47	4	20	1	3	1	2	2	2	2	-3	3	0	1	0	0	0	0	0	0	0	1	-3	-3	-3	-3	-3	2	0	1	1	1	1	0	0	1	0	0	1	1	1	4	4	4	5	5	4	4	3
2	28	4	2	1	1	1	2	2	2	1	1	1	-3	-3	-3	-3	-3	-3	-3	-3	-3	1	-3	-3	-3	-3	-3	2	0	1	1	1	1	1	0	0	1	0	1	1	1	4	4	4	3	5	3	5	5
2	47	3	27	1	4	3	3	2	2	2	-3	2	0	1	0	0	0	0	1	0	0	1	-3	-3	-3	-3	-3	1	0	1	1	1	1	1	0	1	1	0	1	1	1	3	4	3	3	4	4	4	4
2	54	2	29	1	1	1	2	2	2	2	-3	1	-3	-3	-3	-3	-3	-3	-3	-3	-3	1	-3	-3	-3	-3	-3	4	0	1	1	1	1	0	0	0	1	0	1	0	1	4	4	4	4	3	4	4	2
2	42	4	20	4	3	1	2	2	2	2	-3	3	0	1	0	0	0	0	0	0	0	1	-3	-3	-3	-3	-3	1	0	1	1	1	1	1	0	0	1	0	0	1	0	4	4	4	4	4	3	4	4
1	66	2	43	2	1	1	2	2	2	2	-3	2	0	1	0	0	0	0	0	0	1	1	-3	-3	-3	-3	-3	2	0	1	1	1	1	0	0	0	1	0	1	0	1	5	4	3	4	5	4	4	4
2	47	4	25	4	3	2	2	2	2	2	-3	2	0	1	0	0	0	0	0	0	0	1	-3	-3	-3	-3	-3	1	0	1	1	1	1	0	0	0	1	0	1	1	1	4	4	3	3	5	3	5	4
2	43	4	17	1	3	1	2	2	2	1	2	1	-3	-3	-3	-3	-3	-3	-3	-3	-3	1	-3	-3	-3	-3	-3	2	0	1	1	1	1	1	0	0	1	0	1	1	1	4	4	4	3	4	3	4	4
2	32	4	8	1	2	2	3	3	2	1	1	1	-3	-3	-3	-3	-3	-3	-3	-3	-3	1	-3	-3	-3	-3	-3	2	0	1	1	1	1	1	0	1	1	0	1	0	1	4	4	4	4	4	4	4	3
2	52	3	30	4	4	1	2	2	2	2	-3	3	0	0	0	0	1	0	0	0	0	1	-3	-3	-3	-3	-3	2	0	1	1	1	1	0	0	1	0	0	1	1	1	3	4	2	2	4	3	4	3
2	36	4	15	4	2	2	2	2	2	2	-3	1	-3	-3	-3	-3	-3	-3	-3	-3	-3	1	-3	-3	-3	-3	-3	3	0	1	1	1	1	1	1	0	1	0	1	1	1	5	4	3	4	4	4	4	4
2	29	4	10	4	3	1	1	3	2	2	-3	3	0	0	0	0	1	0	1	0	0	3	1	1	0	1	0	1	0	1	1	1	0	1	0	0	1	0	1	1	1	4	4	4	4	4	4	4	4
1	69	2	30	1	1	2	2	2	2	2	-3	2	0	1	0	0	0	0	0	0	0	1	-3	-3	-3	-3	-3	1	0	1	1	1	1	1	0	1	0	0	1	0	1	5	4	5	4	4	4	4	3
1	51	3	23	1	3	1	2	2	2	2	-3	1	-3	-3	-3	-3	-3	-3	-3	-3	-3	1	-3	-3	-3	-3	-3	2	0	1	1	1	1	1	0	1	1	0	1	1	1	5	5	2	4	4	3	4	4
2	41	3	20	4	2	1	2	2	2	1	1	3	0	0	0	0	1	0	0	0	0	1	-3	-3	-3	-3	-3	3	0	1	1	1	1	0	0	1	0	0	1	1	1	3	3	3	3	3	3	3	2
2	31	4	8	4	2	1	2	2	2	1	2	1	-3	-3	-3	-3	-3	-3	-3	-3	-3	1	-3	-3	-3	-3	-3	4	0	1	1	1	1	1	0	1	1	0	1	1	1	4	4	4	4	4	4	4	4
2	50	4	25	1	4	3	3	3	2	1	2	1	-3	-3	-3	-3	-3	-3	-3	-3	-3	1	-3	-3	-3	-3	-3	2	0	1	1	1	1	1	0	0	1	0	1	1	1	5	3	2	3	4	3	4	4
1	62	2	40	1	1	1	2	2	2	2	-3	1	-3	-3	-3	-3	-3	-3	-3	-3	-3	1	-3	-3	-3	-3	-3	3	0	1	1	1	1	1	0	0	1	0	1	1	1	4	4	4	3	4	3	4	3
2	41	4	16	3	3	1	2	2	2	2	-3	2	0	1	0	0	0	0	0	0	0	1	-3	-3	-3	-3	-3	2	0	1	1	1	0	1	0	1	1	0	0	1	1	3	4	3	3	4	3	3	4
1	48	4	10	1	3	1	2	1	2	2	-3	3	0	1	0	0	1	0	0	0	0	1	-3	-3	-3	-3	-3	1	0	1	1	1	1	1	0	1	1	0	1	1	1	4	4	3	4	4	3	3	3
1	29	4	4	6	2	1	2	2	2	1	1	3	0	0	0	0	1	0	0	0	0	1	-3	-3	-3	-3	-3	1	0	1	1	1	1	1	0	1	1	0	1	1	1	4	4	3	3	4	3	4	3
2	28	4	4	6	2	1	2	2	2	2	-3	2	0	1	0	0	0	0	0	0	0	1	-3	-3	-3	-3	-3	1	0	1	1	1	0	1	0	1	1	0	1	1	1	3	4	4	2	4	3	5	5
2	29	4	5	4	2	1	2	2	2	2	-3	2	0	1	0	0	0	0	0	0	0	1	-3	-3	-3	-3	-3	4	0	1	1	1	1	1	0	1	1	0	1	1	1	4	3	1	3	4	4	4	4
2	23	3	1	6	1	1	2	2	2	2	-3	1	-3	-3	-3	-3	-3	-3	-3	-3	-3	1	-3	-3	-3	-3	-3	2	0	1	1	1	1	1	1	0	1	0	1	1	1	4	4	3	3	4	3	4	4
2	26	3	3	4	2	1	3	2	2	2	-3	1	-3	-3	-3	-3	-3	-3	-3	-3	-3	1	-3	-3	-3	-3	-3	2	0	1	1	1	1	0	0	0	1	0	1	1	1	5	5	5	4	5	5	5	5
2	28	3	5	4	2	1	2	1	2	2	-3	3	0	0	0	0	1	0	0	0	1	1	-3	-3	-3	-3	-3	3	0	1	1	1	1	1	0	1	1	0	1	1	1	4	3	3	3	4	3	4	3
2	31	4	6	6	2	1	2	2	2	2	-3	3	0	0	0	0	1	0	0	0	0	1	-3	-3	-3	-3	-3	1	0	1	1	1	1	0	0	1	0	0	1	1	1	3	3	3	3	3	3	3	3
2	27	3	6	4	2	1	1	1	2	1	1	1	-3	-3	-3	-3	-3	-3	-3	-3	-3	1	-3	-3	-3	-3	-3	2	0	1	1	1	1	1	1	1	1	0	1	1	1	4	3	2	4	4	4	4	3
2	36	4	3	4	2	1	3	2	2	2	-3	1	-3	-3	-3	-3	-3	-3	-3	-3	-3	1	-3	-3	-3	-3	-3	3	0	1	1	1	1	0	0	1	0	0	1	0	1	4	4	2	4	4	4	4	4
2	29	4	6	4	2	1	3	2	2	2	-3	2	0	1	0	0	0	0	0	0	0	1	-3	-3	-3	-3	-3	2	1	1	0	1	1	1	1	0	1	0	1	0	1	4	4	3	3	4	3	4	4
2	29	4	6	1	2	1	2	2	2	1	2	2	0	1	0	0	0	0	0	0	0	1	-3	-3	-3	-3	-3	2	0	1	1	1	1	1	0	0	0	0	1	1	1	4	4	3	4	3	3	3	3
2	34	4	10	1	2	2	2	2	2	2	-3	1	-3	-3	-3	-3	-3	-3	-3	-3	-3	1	-3	-3	-3	-3	-3	3	0	1	1	1	1	1	1	1	1	0	1	1	1	4	4	2	3	4	4	4	4
1	48	3	22	1	2	1	2	2	2	2	-3	3	0	0	1	0	1	0	0	0	0	1	-3	-3	-3	-3	-3	4	0	1	1	1	1	1	0	1	0	0	1	1	1	4	4	3	4	4	4	4	2
2	32	4	3	1	2	2	2	2	2	2	-3	2	0	1	0	0	0	0	1	0	0	1	-3	-3	-3	-3	-3	2	0	1	1	1	1	1	1	1	1	0	1	1	0	4	4	3	4	4	3	4	4
2	23	3	3	4	1	1	2	2	2	2	-3	1	-3	-3	-3	-3	-3	-3	-3	-3	-3	1	-3	-3	-3	-3	-3	2	0	1	1	1	0	1	1	0	0	0	1	1	1	4	4	4	4	3	1	4	4
1	26	2	5	4	2	1	3	2	2	2	-3	1	-3	-3	-3	-3	-3	-3	-3	-3	-3	1	-3	-3	-3	-3	-3	2	0	1	1	1	1	0	0	0	1	0	1	1	1	5	5	5	5	5	5	5	5
1	48	4	19	1	3	2	2	2	2	2	-3	1	-3	-3	-3	-3	-3	-3	-3	-3	-3	1	-3	-3	-3	-3	-3	3	0	1	1	1	1	1	0	1	1	0	1	1	1	4	4	4	4	4	1	4	4
2	39	4	15	1	3	2	1	1	1	1	2	3	0	0	0	0	1	0	0	0	0	1	-3	-3	-3	-3	-3	2	0	1	1	1	1	1	1	1	1	0	1	0	1	5	4	5	3	4	4	5	3
1	44	3	25	1	2	1	2	2	2	2	-3	2	1	1	0	0	0	0	0	0	0	1	-3	-3	-3	-3	-3	1	0	1	1	1	1	1	0	0	1	0	1	1	1	4	4	3	3	5	5	5	4
2	35	4	7	3	3	1	2	2	2	1	2	1	-3	-3	-3	-3	-3	-3	-3	-3	-3	1	-3	-3	-3	-3	-3	2	0	1	1	1	1	1	1	1	1	0	1	1	1	4	4	4	4	4	4	4	4
2	41	3	20	1	2	1	2	2	2	2	-3	3	1	1	0	0	0	0	0	0	0	1	-3	-3	-3	-3	-3	2	1	1	1	0	1	1	1	1	1	0	1	1	1	3	3	3	2	4	3	4	4
1	39	3	18	3	2	2	2	2	2	2	-3	3	0	0	0	0	1	0	0	0	0	1	-3	-3	-3	-3	-3	3	1	0	1	1	1	0	0	0	1	0	1	1	1	4	4	4	4	4	4	3	3
2	50	3	30	4	3	4	2	2	2	1	1	1	-3	-3	-3	-3	-3	-3	-3	-3	-3	1	-3	-3	-3	-3	-3	3	0	1	1	1	1	1	0	1	1	0	1	1	1	5	4	4	4	4	4	4	4
1	50	3	28	3	1	3	2	2	2	2	-3	1	-3	-3	-3	-3	-3	-3	-3	-3	-3	1	-3	-3	-3	-3	-3	1	0	1	1	1	1	0	0	1	0	0	1	0	1	4	5	4	4	4	4	3	3
2	46	3	25	4	3	1	1	1	2	1	3	1	-3	-3	-3	-3	-3	-3	-3	-3	-3	1	-3	-3	-3	-3	-3	4	0	1	1	1	1	1	1	0	1	0	1	1	1	5	5	5	4	4	4	5	5
2	40	4	10	3	2	1	2	2	2	1	3	1	-3	-3	-3	-3	-3	-3	-3	-3	-3	1	-3	-3	-3	-3	-3	2	0	1	1	1	1	1	0	1	1	0	1	1	1	5	5	5	5	5	5	5	4
2	39	4	19	1	2	1	2	2	2	2	-3	2	0	1	0	0	0	0	0	0	0	1	-3	-3	-3	-3	-3	1	1	1	0	1	1	1	0	1	0	0	1	1	0	4	4	4	2	4	3	5	4
2	48	2	22	3	2	1	2	2	2	2	-3	1	-3	-3	-3	-3	-3	-3	-3	-3	-3	1	-3	-3	-3	-3	-3	4	0	1	1	1	1	0	0	0	1	0	1	1	1	4	4	2	2	4	4	4	4
2	26	3	3	4	2	1	2	2	2	2	-3	2	0	1	0	0	0	0	0	0	0	1	-3	-3	-3	-3	-3	2	0	1	1	1	1	1	0	1	1	0	1	1	1	4	4	2	2	4	4	4	4
1	27	4	3	6	2	1	2	2	2	1	2	2	0	0	1	0	1	0	0	0	0	1	-3	-3	-3	-3	-3	1	0	1	1	1	1	1	1	0	1	0	1	1	1	4	4	3	3	4	3	3	2
2	27	3	5	2	1	1	2	2	2	2	-3	2	0	1	0	0	0	0	0	0	0	1	-3	-3	-3	-3	-3	1	0	1	1	1	1	1	0	1	1	0	1	1	1	5	5	4	4	4	4	4	4
2	46	3	24	4	3	3	3	2	2	1	3	3	0	0	1	0	0	0	1	0	0	1	-3	-3	-3	-3	-3	1	0	1	1	1	1	1	0	1	0	0	1	1	0	4	4	4	3	4	3	3	3
2	37	4	13	1	3	1	3	1	2	2	-3	2	0	1	0	0	0	0	0	0	0	1	-3	-3	-3	-3	-3	1	0	1	1	1	1	1	0	1	1	0	1	1	1	4	4	3	3	4	4	4	4
2	45	3	20	4	3	1	1	1	2	1	2	1	-3	-3	-3	-3	-3	-3	-3	-3	-3	1	-3	-3	-3	-3	-3	3	0	1	1	1	1	0	0	0	1	0	1	1	1	4	4	4	4	4	4	4	4
2	32	4	4	4	2	1	2	2	2	1	1	1	-3	-3	-3	-3	-3	-3	-3	-3	-3	1	-3	-3	-3	-3	-3	4	0	1	1	1	1	1	0	0	1	0	1	1	1	5	5	5	5	5	5	5	5
2	28	4	3	1	2	2	2	2	2	1	2	1	-3	-3	-3	-3	-3	-3	-3	-3	-3	1	-3	-3	-3	-3	-3	1	0	1	1	1	1	1	1	1	1	1	1	1	1	4	4	3	3	4	4	4	3
2	25	3	3	4	2	1	2	2	2	1	2	1	-3	-3	-3	-3	-3	-3	-3	-3	-3	1	-3	-3	-3	-3	-3	3	0	1	1	1	1	1	0	0	0	0	1	0	1	4	4	3	3	4	4	4	4
2	26	3	5	4	2	1	2	2	2	1	2	1	-3	-3	-3	-3	-3	-3	-3	-3	-3	1	-3	-3	-3	-3	-3	3	0	1	1	1	1	1	1	1	1	0	1	1	1	4	4	4	4	4	4	4	4
2	36	3	12	4	2	1	2	3	2	1	1	1	-3	-3	-3	-3	-3	-3	-3	-3	-3	1	-3	-3	-3	-3	-3	4	0	1	1	1	1	1	0	1	1	0	1	1	1	5	5	5	5	5	5	5	5
1	53	2	5	1	1	2	3	2	2	2	-3	1	-3	-3	-3	-3	-3	-3	-3	-3	-3	1	-3	-3	-3	-3	-3	2	1	1	0	1	1	1	0	0	0	0	1	1	1	4	4	3	4	4	4	4	3
2	48	3	24	2	1	1	2	2	2	2	-3	3	0	0	0	0	1	0	0	0	0	1	-3	-3	-3	-3	-3	1	0	1	1	1	1	1	1	1	1	0	1	1	1	4	4	4	3	4	4	4	3
2	31	4	5	1	1	1	3	3	2	1	1	3	0	0	1	0	0	0	0	0	0	1	-3	-3	-3	-3	-3	4	0	1	1	1	1	0	0	0	1	0	1	1	0	4	4	4	4	4	4	4	4
2	29	3	6	4	2	1	2	2	2	1	1	1	-3	-3	-3	-3	-3	-3	-3	-3	-3	1	-3	-3	-3	-3	-3	2	0	1	1	1	1	1	1	1	1	0	1	1	0	5	5	5	5	5	4	5	5
2	40	3	18	4	3	1	1	3	2	1	2	1	-3	-3	-3	-3	-3	-3	-3	-3	-3	1	-3	-3	-3	-3	-3	3	0	1	1	1	1	1	0	0	0	0	1	1	1	5	5	5	5	5	5	5	5
2	37	4	11	4	2	2	3	3	2	1	4	1	-3	-3	-3	-3	-3	-3	-3	-3	-3	1	-3	-3	-3	-3	-3	4	1	0	1	1	1	0	0	1	0	0	1	1	1	4	4	3	4	4	4	4	4
2	51	3	15	6	3	3	2	2	2	2	-3	3	0	0	0	0	1	0	0	0	0	3	0	1	0	0	1	3	0	1	1	1	1	1	0	1	0	0	1	1	1	4	4	4	4	4	4	4	3
2	51	4	28	1	3	3	2	2	2	1	3	1	-3	-3	-3	-3	-3	-3	-3	-3	-3	1	-3	-3	-3	-3	-3	2	0	1	1	1	1	1	0	0	1	0	1	0	1	5	5	4	4	4	4	4	4
1	49	4	29	1	2	3	2	2	2	2	-3	3	0	1	0	0	1	0	1	0	0	1	-3	-3	-3	-3	-3	1	0	1	1	1	1	1	0	1	1	0	1	1	1	4	4	4	4	4	3	4	3
2	40	4	15	3	2	1	2	2	2	1	2	1	-3	-3	-3	-3	-3	-3	-3	-3	-3	1	-3	-3	-3	-3	-3	2	0	1	1	1	1	1	0	1	1	0	1	1	1	5	5	3	5	5	5	5	4
2	32	4	8	4	2	2	2	2	2	1	3	1	-3	-3	-3	-3	-3	-3	-3	-3	-3	1	-3	-3	-3	-3	-3	3	0	1	1	1	1	1	0	0	1	0	1	1	1	5	5	5	5	5	5	5	5
1	56	3	35	1	1	3	2	2	2	2	-3	2	0	0	0	0	0	0	0	0	1	1	-3	-3	-3	-3	-3	1	0	1	1	1	1	0	0	1	1	0	1	0	1	4	4	4	4	4	3	4	4
2	66	2	41	1	1	1	2	2	2	1	2	1	-3	-3	-3	-3	-3	-3	-3	-3	-3	1	-3	-3	-3	-3	-3	4	0	1	1	1	1	1	1	0	1	0	1	0	1	5	5	5	5	5	5	5	5
1	60	2	38	1	2	1	2	2	2	1	2	1	-3	-3	-3	-3	-3	-3	-3	-3	-3	1	-3	-3	-3	-3	-3	4	0	1	1	1	1	1	0	0	0	0	1	1	1	5	5	1	4	5	4	4	2
1	46	3	25	3	2	1	2	2	2	2	-3	3	0	0	0	0	0	0	1	1	1	1	-3	-3	-3	-3	-3	1	0	1	1	1	1	1	0	1	0	1	1	1	1	4	4	4	4	4	3	4	3
1	50	2	26	1	1	1	2	2	2	2	-3	1	-3	-3	-3	-3	-3	-3	-3	-3	-3	1	-3	-3	-3	-3	-3	1	0	1	1	1	1	1	0	0	1	0	1	1	1	4	5	4	2	5	4	4	4
2	35	2	2	4	2	2	2	2	2	2	-3	2	0	1	0	0	1	0	0	0	0	1	-3	-3	-3	-3	-3	4	0	1	1	1	1	1	0	1	1	0	1	1	1	4	4	4	3	3	3	4	4
2	46	2	27	1	2	1	2	2	2	2	-3	2	0	1	0	0	0	0	0	0	0	1	-3	-3	-3	-3	-3	2	0	1	1	1	1	1	0	1	1	0	1	1	1	5	5	5	5	5	5	5	5
2	50	3	27	4	2	1	2	2	2	2	-3	3	0	1	0	0	0	0	0	0	0	1	-3	-3	-3	-3	-3	2	0	1	1	1	1	1	0	1	1	0	1	1	1	4	5	3	4	5	4	5	5
1	54	4	30	1	3	1	1	1	2	1	1	1	-3	-3	-3	-3	-3	-3	-3	-3	-3	1	-3	-3	-3	-3	-3	1	0	1	1	1	1	1	0	1	1	0	1	1	1	4	4	3	4	5	4	5	5
2	52	2	32	4	2	1	2	2	2	1	3	1	-3	-3	-3	-3	-3	-3	-3	-3	-3	1	-3	-3	-3	-3	-3	1	0	1	1	1	1	1	1	0	1	0	1	1	1	4	4	4	4	4	4	4	4
1	52	2	26	1	3	2	2	2	2	2	-3	1	-3	-3	-3	-3	-3	-3	-3	-3	-3	1	-3	-3	-3	-3	-3	3	0	1	1	1	1	1	0	0	0	0	1	1	0	5	5	4	4	5	4	5	5
2	46	3	26	2	4	1	2	2	2	2	-3	2	0	1	0	0	1	0	1	0	0	1	-3	-3	-3	-3	-3	2	0	1	1	1	1	0	0	1	1	0	1	1	1	4	4	3	2	4	5	5	3
1	68	1	50	1	1	1	2	2	2	2	-3	1	-3	-3	-3	-3	-3	-3	-3	-3	-3	1	-3	-3	-3	-3	-3	3	0	1	1	1	0	1	0	0	0	0	1	0	0	4	5	5	5	5	5	5	4
2	28	3	4	4	2	2	2	2	2	1	3	1	-3	-3	-3	-3	-3	-3	-3	-3	-3	1	-3	-3	-3	-3	-3	4	0	1	1	1	1	1	1	0	1	0	1	1	1	4	4	3	3	3	4	4	4
1	35	4	7	1	2	1	2	2	2	2	-3	2	0	1	0	0	0	0	0	0	0	1	-3	-3	-3	-3	-3	3	0	1	1	1	1	1	1	1	1	0	1	1	0	5	5	5	4	5	5	5	5
2	32	4	9	4	2	1	2	2	2	2	-3	2	0	1	0	0	0	0	0	0	0	1	-3	-3	-3	-3	-3	1	0	1	1	1	1	1	0	0	1	0	1	0	1	4	3	3	3	4	3	4	4
1	43	4	17	1	4	1	2	2	2	2	-3	1	-3	-3	-3	-3	-3	-3	-3	-3	-3	1	-3	-3	-3	-3	-3	1	0	1	1	1	1	1	0	0	1	0	1	1	1	4	5	4	4	4	4	4	4
2	30	4	7	2	2	1	2	2	2	2	-3	2	0	1	1	0	0	0	0	0	0	1	-3	-3	-3	-3	-3	1	0	1	1	1	1	1	0	0	1	0	1	1	0	4	4	4	4	4	4	4	4
2	30	4	6	1	3	1	1	3	2	2	-3	2	0	1	0	0	0	0	0	0	0	1	-3	-3	-3	-3	-3	1	0	1	1	1	1	1	0	0	1	0	1	1	1	4	4	3	2	4	3	5	5
2	48	3	47	1	4	1	1	2	2	2	-3	3	1	1	0	0	0	0	0	0	0	1	-3	-3	-3	-3	-3	1	0	1	1	1	1	1	0	0	1	0	1	1	1	4	4	4	3	4	3	3	4
2	43	3	20	1	3	1	2	2	2	1	1	3	0	1	0	0	0	0	1	0	0	1	-3	-3	-3	-3	-3	1	0	1	1	1	1	1	0	1	1	0	1	1	1	4	4	3	2	4	4	4	3
2	29	4	6	4	2	1	2	2	2	2	-3	3	0	0	0	0	0	0	1	0	0	3	0	0	0	1	0	2	0	1	1	1	1	1	1	1	1	0	1	1	1	5	4	4	4	4	4	4	4
2	44	3	24	4	4	1	2	1	2	1	3	1	-3	-3	-3	-3	-3	-3	-3	-3	-3	1	-3	-3	-3	-3	-3	4	0	1	1	1	1	0	0	0	1	0	1	1	1	4	4	2	4	4	3	4	4
2	54	2	34	4	4	2	1	1	2	1	3	2	1	0	0	0	0	0	1	0	0	1	-3	-3	-3	-3	-3	1	0	1	1	1	1	1	0	0	1	0	1	1	1	4	5	3	4	5	5	4	4
2	24	4	3	4	2	1	2	2	2	2	-3	1	-3	-3	-3	-3	-3	-3	-3	-3	-3	1	-3	-3	-3	-3	-3	3	0	1	1	1	1	1	1	1	1	0	1	0	0	5	4	3	3	5	4	4	4
2	27	4	5	6	2	1	2	2	2	2	-3	1	-3	-3	-3	-3	-3	-3	-3	-3	-3	1	-3	-3	-3	-3	-3	2	0	1	1	1	1	1	1	1	1	0	1	1	1	5	5	4	4	4	4	4	5
2	28	4	5	4	2	1	2	2	2	2	-3	3	1	1	0	0	0	0	0	0	0	1	-3	-3	-3	-3	-3	4	0	1	1	1	1	1	0	0	1	0	1	1	1	4	4	4	4	4	4	4	2
2	48	4	26	4	4	1	2	2	2	1	1	1	-3	-3	-3	-3	-3	-3	-3	-3	-3	1	-3	-3	-3	-3	-3	2	0	1	1	1	1	1	1	1	1	0	1	1	1	4	4	4	3	4	3	4	4
2	35	4	11	4	2	1	2	2	2	2	-3	1	-3	-3	-3	-3	-3	-3	-3	-3	-3	1	-3	-3	-3	-3	-3	4	0	1	1	1	1	1	0	0	1	0	1	1	1	4	4	3	3	3	4	4	3
2	51	3	31	4	3	1	2	2	2	2	-3	1	-3	-3	-3	-3	-3	-3	-3	-3	-3	1	-3	-3	-3	-3	-3	4	0	1	1	1	1	0	0	0	1	0	1	1	1	4	4	4	4	4	2	4	4
2	37	4	11	1	3	1	2	2	2	2	-3	2	0	1	0	0	0	0	0	0	0	1	-3	-3	-3	-3	-3	2	0	1	1	1	1	1	0	1	1	0	1	1	1	4	4	4	4	4	3	4	4
2	32	4	12	4	3	1	2	2	2	2	-3	1	-3	-3	-3	-3	-3	-3	-3	-3	-3	1	-3	-3	-3	-3	-3	2	0	1	1	1	1	1	0	1	1	0	1	1	0	4	4	4	4	4	4	4	4
2	35	4	15	4	3	1	1	2	2	2	-3	3	0	0	0	0	1	0	0	0	0	1	-3	-3	-3	-3	-3	1	0	1	1	1	1	1	0	1	0	0	1	1	1	5	5	4	4	4	4	4	3
2	52	2	32	4	3	1	2	2	2	2	-3	3	1	1	0	0	0	0	1	0	0	2	0	0	0	1	0	1	0	1	1	1	1	1	0	0	1	0	1	1	1	4	4	3	3	4	4	4	4
2	29	4	5	4	2	1	2	2	2	2	-3	1	-3	-3	-3	-3	-3	-3	-3	-3	-3	1	-3	-3	-3	-3	-3	4	0	1	1	1	1	1	1	1	1	0	1	1	1	5	5	5	5	5	4	5	5
2	34	4	14	4	3	2	3	3	2	1	1	3	0	0	0	0	0	0	1	0	0	1	-3	-3	-3	-3	-3	2	0	1	1	1	1	1	0	1	1	0	1	0	1	4	4	4	3	3	4	4	3
2	36	4	12	6	3	1	2	2	2	2	-3	1	-3	-3	-3	-3	-3	-3	-3	-3	-3	2	0	0	1	0	0	3	0	1	1	1	1	1	0	0	0	0	1	0	1	4	4	4	4	4	4	4	4
2	46	3	25	4	4	3	2	2	2	2	-3	3	0	1	0	0	0	0	0	0	0	1	-3	-3	-3	-3	-3	2	0	1	1	1	1	1	0	1	0	0	1	1	1	4	4	3	2	4	4	4	3
2	31	4	6	4	2	2	1	3	2	1	2	1	-3	-3	-3	-3	-3	-3	-3	-3	-3	1	-3	-3	-3	-3	-3	2	0	1	1	1	0	1	0	0	1	0	1	1	1	4	4	4	4	4	4	4	4
2	32	4	6	1	3	1	1	2	2	1	1	1	-3	-3	-3	-3	-3	-3	-3	-3	-3	1	-3	-3	-3	-3	-3	1	0	1	1	1	1	0	1	1	1	0	1	1	1	4	4	4	4	4	4	4	4
2	28	4	3	6	2	1	2	2	2	2	-3	2	0	1	0	0	0	0	0	0	0	1	-3	-3	-3	-3	-3	2	0	1	1	1	1	1	0	0	1	0	1	1	1	5	4	3	3	4	4	3	4
2	41	4	17	1	3	1	1	3	2	2	-3	3	1	0	0	0	1	0	1	0	0	3	0	1	0	1	1	3	0	1	1	1	1	1	0	1	0	0	1	1	1	3	3	3	4	4	3	4	4
2	36	4	9	4	3	1	2	2	2	2	-3	2	0	1	0	0	0	0	0	0	0	1	-3	-3	-3	-3	-3	3	0	1	1	1	1	0	0	0	1	0	1	1	0	5	5	3	2	5	5	5	5
1	44	3	23	6	2	1	2	2	2	2	-3	2	0	1	0	0	0	1	1	0	0	1	-3	-3	-3	-3	-3	2	0	1	1	1	1	1	0	1	1	0	1	1	1	4	4	4	3	4	3	3	3
2	28	3	3	4	2	1	2	2	2	2	-3	1	-3	-3	-3	-3	-3	-3	-3	-3	-3	1	-3	-3	-3	-3	-3	2	0	1	1	1	1	1	0	0	1	0	1	1	1	5	4	4	3	4	4	3	4
2	40	4	17	6	2	1	2	2	2	1	2	2	0	1	0	0	0	0	0	0	0	1	-3	-3	-3	-3	-3	1	0	1	1	1	1	1	0	1	1	0	1	1	1	5	5	4	3	5	5	5	5
2	26	4	4	4	2	1	2	1	2	2	-3	3	0	0	1	0	0	0	0	0	0	1	-3	-3	-3	-3	-3	2	0	1	1	1	1	1	1	1	1	0	1	0	1	4	4	4	4	4	3	4	4
1	28	4	3	1	2	1	1	3	2	2	-3	3	0	1	1	0	0	0	0	0	0	1	-3	-3	-3	-3	-3	1	0	1	1	1	1	1	1	0	1	0	1	1	1	4	4	3	3	5	3	5	5
2	34	4	8	1	3	1	1	1	2	2	-3	1	-3	-3	-3	-3	-3	-3	-3	-3	-3	1	-3	-3	-3	-3	-3	2	0	1	1	1	1	1	0	1	1	0	1	1	1	4	5	4	3	3	4	4	4
2	30	3	10	4	2	1	2	2	2	2	-3	2	0	1	0	0	0	0	0	0	0	1	-3	-3	-3	-3	-3	2	1	0	1	1	1	1	0	1	1	0	1	1	0	3	3	3	3	4	4	4	2
2	35	2	1	6	1	2	2	2	2	2	-3	1	-3	-3	-3	-3	-3	-3	-3	-3	-3	1	-3	-3	-3	-3	-3	4	0	1	1	1	0	1	0	0	1	0	1	1	0	4	4	4	4	4	3	3	4
2	27	3	6	4	2	1	2	2	2	2	-3	1	-3	-3	-3	-3	-3	-3	-3	-3	-3	1	-3	-3	-3	-3	-3	2	1	0	1	1	1	1	0	1	1	0	1	1	0	5	4	4	4	5	4	4	4
2	31	5	2	6	2	1	2	2	2	2	-3	2	0	1	0	0	0	0	1	0	0	1	-3	-3	-3	-3	-3	4	0	1	1	1	1	1	1	0	1	0	1	1	0	5	3	5	3	5	3	4	5
2	25	3	3	4	2	2	1	1	2	2	-3	3	0	0	1	1	1	0	0	0	0	1	-3	-3	-3	-3	-3	3	0	1	1	1	0	1	1	1	0	0	1	1	1	5	5	5	5	5	4	4	4
2	27	4	3	1	2	1	2	2	2	2	-3	1	-3	-3	-3	-3	-3	-3	-3	-3	-3	1	-3	-3	-3	-3	-3	1	0	1	1	1	1	1	0	0	1	0	1	1	0	5	4	4	3	4	4	4	4
2	44	3	24	4	4	1	3	2	2	1	4	3	0	0	0	0	1	0	1	0	0	3	1	1	0	0	1	2	0	1	1	1	1	0	1	1	0	0	1	1	1	3	3	3	3	3	3	3	3
2	27	3	8	4	2	1	2	2	2	2	-3	3	0	0	0	0	0	1	0	0	0	1	-3	-3	-3	-3	-3	1	0	1	1	1	1	1	0	0	1	0	1	1	1	4	4	2	4	4	4	4	4
2	42	2	15	4	2	2	1	2	2	1	2	1	-3	-3	-3	-3	-3	-3	-3	-3	-3	1	-3	-3	-3	-3	-3	2	0	1	1	1	1	1	0	1	1	0	1	1	1	4	3	3	3	4	3	4	3
2	33	3	2	6	1	1	2	2	2	2	-3	2	0	1	0	0	0	0	0	0	0	2	0	0	0	1	0	4	1	1	0	1	0	0	0	0	1	0	1	0	1	4	4	3	4	4	4	4	2
2	29	4	4	1	2	3	1	3	1	2	-3	2	0	1	0	0	0	0	0	0	0	1	-3	-3	-3	-3	-3	3	0	1	1	1	1	1	0	1	0	0	1	1	0	4	4	3	3	4	3	4	4
2	23	3	2	4	1	1	2	2	2	2	-3	1	-3	-3	-3	-3	-3	-3	-3	-3	-3	1	-3	-3	-3	-3	-3	4	0	1	1	1	1	1	0	0	0	0	1	0	1	5	4	4	4	2	4	4	4
2	50	3	28	1	3	2	2	2	2	1	1	1	-3	-3	-3	-3	-3	-3	-3	-3	-3	1	-3	-3	-3	-3	-3	2	1	1	0	1	1	1	0	0	1	0	1	1	1	4	4	4	4	4	3	4	3
2	53	3	28	1	3	2	2	2	2	1	2	1	-3	-3	-3	-3	-3	-3	-3	-3	-3	1	-3	-3	-3	-3	-3	1	0	1	1	1	1	1	0	1	1	0	1	1	1	4	4	2	3	4	3	4	4
1	49	3	21	1	2	1	3	3	2	2	-3	3	0	1	0	0	1	0	1	0	0	1	-3	-3	-3	-3	-3	2	0	1	1	1	1	1	0	0	0	0	1	0	1	3	4	3	3	4	3	4	4
1	46	3	22	1	2	1	2	2	2	1	2	1	-3	-3	-3	-3	-3	-3	-3	-3	-3	1	-3	-3	-3	-3	-3	1	0	1	1	1	1	1	0	0	1	0	1	1	1	5	5	1	5	5	4	4	4
1	44	2	10	3	1	1	2	2	2	2	-3	2	0	1	1	0	0	0	0	0	0	1	-3	-3	-3	-3	-3	1	0	1	1	1	1	0	0	0	1	0	1	1	1	4	4	3	3	5	4	5	3
1	54	2	20	3	2	1	2	2	2	2	-3	1	-3	-3	-3	-3	-3	-3	-3	-3	-3	1	-3	-3	-3	-3	-3	1	0	1	1	1	1	1	0	0	0	0	1	0	1	4	4	4	4	4	4	4	2
2	56	2	36	2	2	1	2	2	2	2	-3	1	-3	-3	-3	-3	-3	-3	-3	-3	-3	1	-3	-3	-3	-3	-3	4	0	1	1	1	1	1	0	0	0	0	1	1	0	5	5	5	4	4	4	4	4
1	50	2	30	1	2	1	2	2	2	2	-3	3	0	1	0	0	0	0	0	0	0	1	-3	-3	-3	-3	-3	1	0	1	1	1	1	0	0	1	0	0	1	1	1	5	4	4	4	4	3	4	2
1	48	2	20	3	2	1	2	2	2	2	-3	2	0	1	0	0	0	1	0	0	0	2	0	0	0	0	1	4	0	1	1	1	1	0	0	0	1	0	1	1	0	4	4	4	4	4	4	4	4
1	54	2	32	3	2	1	2	2	2	2	-3	1	-3	-3	-3	-3	-3	-3	-3	-3	-3	1	-3	-3	-3	-3	-3	2	0	1	1	1	0	0	0	0	1	0	1	0	1	4	4	4	3	4	4	4	4
1	52	2	32	3	2	1	2	2	2	2	-3	1	-3	-3	-3	-3	-3	-3	-3	-3	-3	1	-3	-3	-3	-3	-3	2	1	0	1	1	1	0	0	0	1	0	1	1	1	4	4	4	4	4	4	4	4
1	46	2	20	3	2	1	2	2	2	1	1	1	-3	-3	-3	-3	-3	-3	-3	-3	-3	1	-3	-3	-3	-3	-3	4	0	1	1	1	1	1	0	0	0	0	1	1	1	4	4	4	4	4	4	4	4
1	62	3	40	3	2	1	2	2	2	2	-3	1	-3	-3	-3	-3	-3	-3	-3	-3	-3	1	-3	-3	-3	-3	-3	2	0	1	1	1	1	0	0	1	0	0	1	0	1	4	4	2	4	4	3	3	4
1	58	2	35	3	2	3	3	1	2	2	-3	2	0	1	0	0	0	0	0	0	0	1	-3	-3	-3	-3	-3	4	0	1	1	1	1	0	0	0	1	0	1	1	1	3	4	4	4	4	3	3	3
1	55	3	32	5	2	1	2	2	2	2	-3	1	-3	-3	-3	-3	-3	-3	-3	-3	-3	1	-3	-3	-3	-3	-3	2	0	1	1	1	1	1	0	1	0	0	1	0	1	4	4	4	4	4	4	3	4
1	56	2	35	2	2	1	2	2	2	2	-3	3	0	0	0	0	1	0	0	0	0	1	-3	-3	-3	-3	-3	1	1	1	0	1	1	1	1	1	0	0	1	1	1	4	3	4	3	3	3	4	2
2	50	2	30	2	2	1	1	1	2	1	1	1	-3	-3	-3	-3	-3	-3	-3	-3	-3	1	-3	-3	-3	-3	-3	4	0	1	1	1	1	0	1	1	1	0	1	1	1	4	4	3	3	4	4	4	4
1	65	2	42	3	2	3	2	2	2	1	1	3	0	0	0	0	1	0	0	0	0	1	-3	-3	-3	-3	-3	1	1	0	1	1	1	1	1	1	0	0	1	1	1	4	4	3	4	1	2	2	2
1	59	2	22	3	1	2	1	2	2	2	-3	1	-3	-3	-3	-3	-3	-3	-3	-3	-3	1	-3	-3	-3	-3	-3	2	1	0	1	1	1	1	0	0	0	0	1	1	1	4	4	4	4	4	4	4	4
1	56	2	28	3	2	1	2	2	2	2	-3	2	0	1	0	0	0	0	0	0	0	1	-3	-3	-3	-3	-3	1	0	1	1	1	1	1	0	0	0	0	1	0	1	4	4	4	4	4	4	4	4
1	60	2	45	3	2	2	2	2	2	1	1	1	-3	-3	-3	-3	-3	-3	-3	-3	-3	1	-3	-3	-3	-3	-3	1	1	1	1	0	1	0	0	0	1	0	1	1	1	4	4	4	4	4	3	3	4
1	58	2	35	3	3	2	1	1	2	2	-3	1	-3	-3	-3	-3	-3	-3	-3	-3	-3	1	-3	-3	-3	-3	-3	4	0	1	1	1	0	0	1	0	0	0	1	1	1	4	4	4	4	4	4	4	3
1	66	2	48	3	2	1	2	2	2	2	-3	1	-3	-3	-3	-3	-3	-3	-3	-3	-3	1	-3	-3	-3	-3	-3	1	0	1	1	1	1	1	0	0	0	0	1	0	1	2	4	4	4	4	4	4	4
2	53	2	18	3	1	1	2	2	2	2	-3	1	-3	-3	-3	-3	-3	-3	-3	-3	-3	1	-3	-3	-3	-3	-3	2	0	1	1	1	1	0	0	1	0	0	1	0	1	5	5	4	4	3	4	3	3
2	45	4	17	1	4	1	2	2	2	2	-3	2	0	1	0	0	1	0	0	0	0	1	-3	-3	-3	-3	-3	1	0	1	1	1	1	1	0	0	1	0	1	1	1	4	4	3	3	4	3	3	4
2	30	4	5	2	3	1	2	2	2	2	-3	1	-3	-3	-3	-3	-3	-3	-3	-3	-3	1	-3	-3	-3	-3	-3	2	0	1	1	1	1	1	1	0	1	0	1	0	1	5	5	4	5	5	5	3	4
2	40	4	15	3	3	1	1	1	2	2	-3	1	-3	-3	-3	-3	-3	-3	-3	-3	-3	1	-3	-3	-3	-3	-3	4	0	1	1	1	1	0	0	0	1	0	1	1	1	4	4	4	4	4	3	5	5
2	46	4	24	1	4	2	2	2	2	1	1	1	-3	-3	-3	-3	-3	-3	-3	-3	-3	1	-3	-3	-3	-3	-3	1	0	1	1	1	1	1	0	1	1	0	1	1	1	4	4	4	3	4	3	4	4
1	37	4	10	3	3	1	2	2	2	2	-3	2	1	1	0	0	0	0	0	0	0	2	0	1	0	1	0	1	1	1	0	1	1	1	1	1	1	0	1	0	1	4	4	2	4	4	4	2	4
1	34	4	10	1	2	1	1	1	2	2	-3	3	1	0	1	0	0	0	1	0	0	1	-3	-3	-3	-3	-3	1	0	1	1	1	1	1	0	1	0	0	1	1	1	3	4	3	3	3	3	3	2
2	44	4	24	4	4	1	3	3	2	1	1	1	-3	-3	-3	-3	-3	-3	-3	-3	-3	1	-3	-3	-3	-3	-3	3	0	1	1	1	1	1	0	1	1	0	0	1	1	4	4	4	3	4	4	4	4
1	54	2	30	1	3	1	2	2	2	1	1	1	-3	-3	-3	-3	-3	-3	-3	-3	-3	1	-3	-3	-3	-3	-3	1	0	1	1	1	1	1	0	0	0	0	1	1	1	5	4	4	4	5	1	4	4
2	25	3	4	4	2	1	2	2	2	2	-3	1	-3	-3	-3	-3	-3	-3	-3	-3	-3	1	-3	-3	-3	-3	-3	4	0	1	1	1	1	0	0	1	1	0	1	0	1	4	4	3	4	4	4	4	4
2	23	3	2	4	2	2	1	2	2	2	-3	1	-3	-3	-3	-3	-3	-3	-3	-3	-3	1	-3	-3	-3	-3	-3	2	0	1	1	1	1	0	1	1	1	0	1	1	1	4	4	4	4	4	4	4	4
2	41	3	20	3	3	1	2	2	2	2	-3	1	-3	-3	-3	-3	-3	-3	-3	-3	-3	1	-3	-3	-3	-3	-3	1	0	1	1	1	1	1	0	0	0	0	1	1	1	4	4	4	4	4	4	4	4
2	30	3	4	2	1	1	2	2	2	2	-3	2	0	1	0	0	0	0	0	0	0	1	-3	-3	-3	-3	-3	2	0	1	1	1	1	1	0	1	1	0	1	1	1	1	1	4	4	4	4	4	4
1	31	4	7	2	2	1	1	2	2	1	2	1	-3	-3	-3	-3	-3	-3	-3	-3	-3	1	-3	-3	-3	-3	-3	1	0	1	1	1	1	1	0	1	1	0	1	1	1	5	5	5	4	5	2	5	4
2	27	4	2	5	1	1	1	2	2	2	-3	1	-3	-3	-3	-3	-3	-3	-3	-3	-3	1	-3	-3	-3	-3	-3	1	0	1	1	1	1	1	0	1	1	0	1	1	1	5	1	2	3	4	3	4	4
2	39	4	15	1	3	1	2	2	2	2	-3	1	-3	-3	-3	-3	-3	-3	-3	-3	-3	1	-3	-3	-3	-3	-3	4	0	1	1	1	1	1	0	0	0	0	1	1	1	5	5	4	4	4	3	5	3
2	30	3	10	4	2	1	2	2	2	2	-3	3	0	0	1	0	1	0	0	0	0	3	0	0	1	0	0	2	0	1	1	1	1	1	0	1	0	0	1	1	1	3	4	3	3	4	3	3	3
2	23	3	3	4	1	1	2	2	2	2	-3	1	-3	-3	-3	-3	-3	-3	-3	-3	-3	1	-3	-3	-3	-3	-3	2	0	1	1	1	1	1	0	0	1	0	1	0	0	4	4	4	4	4	4	4	4
2	28	4	3	1	2	1	1	2	2	2	-3	2	0	0	0	0	0	0	0	0	1	1	-3	-3	-3	-3	-3	3	0	1	1	1	1	1	0	1	1	0	1	0	0	4	4	3	3	4	2	5	4
2	41	3	11	4	2	1	2	1	2	2	-3	3	0	1	0	0	0	0	1	0	0	1	-3	-3	-3	-3	-3	3	1	0	1	1	1	1	0	0	0	0	0	0	1	4	4	3	3	3	3	3	3
2	30	4	7	4	2	1	2	2	2	1	3	1	-3	-3	-3	-3	-3	-3	-3	-3	-3	1	-3	-3	-3	-3	-3	2	0	1	1	1	1	1	1	1	1	0	1	1	1	4	4	3	2	4	3	5	4
2	32	4	7	5	2	2	1	3	2	1	2	1	-3	-3	-3	-3	-3	-3	-3	-3	-3	1	-3	-3	-3	-3	-3	4	0	1	1	1	1	0	0	0	1	0	1	1	1	5	3	5	5	5	3	5	4
2	29	4	6	6	2	1	2	2	2	2	-3	1	-3	-3	-3	-3	-3	-3	-3	-3	-3	2	0	1	0	0	0	4	0	1	1	1	1	1	1	1	1	0	1	1	1	5	5	4	4	4	4	5	5
2	37	4	18	4	3	2	2	2	2	2	-3	2	0	1	1	0	1	0	0	0	0	1	-3	-3	-3	-3	-3	3	1	0	1	1	0	1	0	1	1	0	1	1	1	4	4	5	3	5	5	5	3
2	27	3	4	4	2	1	2	2	2	1	2	1	-3	-3	-3	-3	-3	-3	-3	-3	-3	1	-3	-3	-3	-3	-3	3	0	1	1	1	1	1	0	0	1	0	1	1	1	5	4	3	3	4	4	4	4
2	33	4	13	4	3	1	2	2	2	2	-3	1	-3	-3	-3	-3	-3	-3	-3	-3	-3	1	-3	-3	-3	-3	-3	3	0	1	1	1	1	0	0	0	1	0	1	1	1	4	4	3	4	4	4	5	5
2	36	4	11	5	3	1	2	2	2	1	2	1	-3	-3	-3	-3	-3	-3	-3	-3	-3	1	-3	-3	-3	-3	-3	4	0	1	1	1	1	0	0	0	1	0	1	1	1	5	5	4	3	5	4	5	5
2	39	4	12	4	3	2	2	2	2	2	-3	2	0	0	0	0	1	0	1	0	0	1	-3	-3	-3	-3	-3	2	0	1	1	1	1	0	0	0	1	1	1	1	1	3	4	3	3	4	3	4	4
2	36	4	11	5	3	2	2	2	2	1	2	1	-3	-3	-3	-3	-3	-3	-3	-3	-3	3	0	0	0	1	0	2	0	1	1	1	0	0	0	0	1	0	1	0	1	4	4	3	3	4	3	4	3
2	36	4	14	4	3	1	2	3	2	1	1	1	-3	-3	-3	-3	-3	-3	-3	-3	-3	1	-3	-3	-3	-3	-3	3	0	1	1	1	1	1	0	0	1	0	1	1	1	5	5	4	4	5	4	4	4
2	37	4	11	5	3	2	1	1	2	1	2	1	-3	-3	-3	-3	-3	-3	-3	-3	-3	1	-3	-3	-3	-3	-3	1	0	1	1	1	1	1	0	0	1	0	1	1	1	4	5	3	3	4	3	5	4
2	28	3	4	5	2	1	2	2	2	2	-3	2	0	1	0	0	0	0	0	0	0	1	-3	-3	-3	-3	-3	1	0	1	1	1	1	0	0	0	1	0	1	1	1	4	4	3	3	4	3	4	4
2	30	3	4	4	2	1	2	2	2	2	-3	2	0	1	0	0	0	0	0	0	0	3	1	0	0	0	0	2	1	1	1	0	1	1	0	0	0	0	1	1	1	4	3	3	3	4	4	4	4
2	40	4	16	4	3	1	1	1	2	1	2	1	-3	-3	-3	-3	-3	-3	-3	-3	-3	1	-3	-3	-3	-3	-3	3	0	1	1	1	0	1	1	1	1	0	1	0	0	5	5	4	4	4	4	4	4
2	36	4	13	1	2	1	2	2	2	1	1	3	0	0	0	0	1	0	0	0	0	2	0	1	0	0	0	1	0	1	1	1	1	1	0	1	1	0	1	1	1	4	4	4	4	4	4	2	2
2	35	4	14	4	3	1	2	3	2	2	-3	1	-3	-3	-3	-3	-3	-3	-3	-3	-3	1	-3	-3	-3	-3	-3	3	0	1	1	1	1	1	0	1	1	0	1	1	1	4	4	4	4	4	4	5	4
2	40	4	16	4	3	1	2	2	2	1	1	1	-3	-3	-3	-3	-3	-3	-3	-3	-3	1	-3	-3	-3	-3	-3	2	0	1	1	1	1	1	0	1	1	0	1	1	1	4	4	4	4	4	4	4	4
1	50	4	25	1	5	1	2	2	2	1	1	1	-3	-3	-3	-3	-3	-3	-3	-3	-3	1	-3	-3	-3	-3	-3	2	0	1	1	1	1	0	0	0	1	0	1	1	0	5	4	4	4	4	3	5	4
1	53	3	27	1	1	1	2	2	2	1	2	1	-3	-3	-3	-3	-3	-3	-3	-3	-3	1	-3	-3	-3	-3	-3	2	0	1	1	1	0	0	0	0	1	0	1	1	1	2	4	4	4	4	4	4	4
1	77	3	26	1	2	1	2	2	2	1	2	1	-3	-3	-3	-3	-3	-3	-3	-3	-3	1	-3	-3	-3	-3	-3	2	0	1	1	1	1	0	0	1	0	0	1	1	1	4	4	4	4	4	4	4	3
2	35	4	13	4	2	1	2	2	2	2	-3	1	-3	-3	-3	-3	-3	-3	-3	-3	-3	1	-3	-3	-3	-3	-3	2	0	1	1	1	1	1	0	1	1	0	1	1	1	5	5	4	4	4	5	5	5
2	51	3	30	4	3	3	1	3	2	2	-3	3	1	0	0	0	1	0	0	0	0	1	-3	-3	-3	-3	-3	1	0	1	1	1	1	1	0	0	0	0	1	1	1	4	4	4	4	4	3	4	3
2	25	3	5	4	2	3	1	1	2	1	2	1	-3	-3	-3	-3	-3	-3	-3	-3	-3	1	-3	-3	-3	-3	-3	4	0	1	1	1	1	1	0	0	1	0	0	1	0	4	4	3	3	3	4	4	3
2	32	4	5	5	2	2	2	2	2	1	2	1	-3	-3	-3	-3	-3	-3	-3	-3	-3	1	-3	-3	-3	-3	-3	1	0	1	1	1	1	1	0	0	0	0	1	1	1	4	4	4	3	4	3	4	4
2	38	2	12	4	2	1	2	2	2	2	-3	2	0	0	0	0	0	0	1	0	0	1	-3	-3	-3	-3	-3	2	0	1	1	1	1	1	0	0	0	0	1	0	1	4	4	3	3	4	4	5	4
2	47	3	9	4	2	1	2	2	2	1	1	1	-3	-3	-3	-3	-3	-3	-3	-3	-3	1	-3	-3	-3	-3	-3	4	1	0	1	1	1	0	0	0	1	0	1	1	0	5	4	4	4	5	4	4	4
2	43	4	20	4	3	1	2	2	2	1	1	1	-3	-3	-3	-3	-3	-3	-3	-3	-3	1	-3	-3	-3	-3	-3	4	0	1	1	1	1	1	1	1	1	0	1	1	1	4	4	4	4	4	4	4	4
2	29	4	9	4	2	1	2	2	2	1	1	1	-3	-3	-3	-3	-3	-3	-3	-3	-3	1	-3	-3	-3	-3	-3	2	0	1	1	1	1	1	0	0	1	0	1	0	1	4	4	3	4	4	4	4	4
2	44	3	20	4	3	2	2	1	2	1	2	2	0	1	0	0	1	0	0	0	0	1	-3	-3	-3	-3	-3	2	0	1	1	1	1	1	0	1	0	0	1	1	1	4	4	2	2	4	3	3	3
1	43	2	8	1	2	1	2	2	2	1	2	1	-3	-3	-3	-3	-3	-3	-3	-3	-3	1	-3	-3	-3	-3	-3	1	0	1	1	1	1	1	0	0	1	0	1	0	1	3	4	5	4	4	2	4	4
2	27	4	2	5	2	1	2	2	2	2	-3	2	0	1	0	0	0	0	0	0	1	1	-3	-3	-3	-3	-3	1	0	1	1	1	1	1	0	0	1	0	1	0	1	4	4	3	3	4	3	4	4
2	39	4	15	1	3	1	1	1	2	1	3	1	-3	-3	-3	-3	-3	-3	-3	-3	-3	1	-3	-3	-3	-3	-3	1	0	1	1	1	1	1	1	1	1	0	1	1	1	1	4	4	3	4	4	4	4
1	37	4	12	1	2	2	1	3	2	2	-3	2	0	1	0	0	0	0	1	0	0	1	-3	-3	-3	-3	-3	1	0	1	1	1	1	1	1	0	1	0	1	1	1	3	4	3	2	4	3	4	4
1	28	3	4	6	2	1	2	2	2	2	-3	1	-3	-3	-3	-3	-3	-3	-3	-3	-3	1	-3	-3	-3	-3	-3	4	0	1	1	1	1	1	0	0	1	0	1	1	1	5	4	3	3	4	4	4	4
2	47	3	22	4	3	2	1	1	2	1	3	1	-3	-3	-3	-3	-3	-3	-3	-3	-3	1	-3	-3	-3	-3	-3	1	0	1	1	1	1	1	0	0	1	0	0	1	1	5	5	4	4	5	4	4	4
2	27	4	4	1	2	1	2	2	2	2	-3	3	0	1	0	0	1	0	1	0	0	1	-3	-3	-3	-3	-3	1	0	1	1	1	1	1	1	1	1	0	1	0	1	4	4	4	3	4	3	4	3
2	27	4	3	1	2	1	3	3	2	1	3	1	-3	-3	-3	-3	-3	-3	-3	-3	-3	1	-3	-3	-3	-3	-3	1	0	1	1	1	1	1	0	0	1	0	1	1	1	4	4	4	4	4	4	4	4
2	29	4	5	1	3	2	1	2	2	1	3	1	-3	-3	-3	-3	-3	-3	-3	-3	-3	1	-3	-3	-3	-3	-3	1	0	1	1	1	1	1	0	0	0	0	1	1	1	5	5	5	5	5	5	5	5
2	39	3	13	3	1	1	2	2	2	1	1	1	-3	-3	-3	-3	-3	-3	-3	-3	-3	1	-3	-3	-3	-3	-3	1	0	1	1	1	1	1	0	0	0	0	1	1	0	4	4	4	4	4	4	4	4
2	33	3	6	4	2	2	2	2	2	1	1	1	-3	-3	-3	-3	-3	-3	-3	-3	-3	1	-3	-3	-3	-3	-3	2	0	1	1	1	1	1	0	0	1	0	1	1	1	4	4	3	4	4	4	4	4
2	48	3	24	4	3	1	1	2	2	1	2	2	0	0	0	0	0	0	1	0	0	1	-3	-3	-3	-3	-3	2	0	1	1	1	1	1	0	1	1	0	1	1	1	4	4	4	4	4	4	4	4
2	40	3	20	4	5	1	2	2	2	1	3	1	-3	-3	-3	-3	-3	-3	-3	-3	-3	1	-3	-3	-3	-3	-3	4	0	1	1	1	1	1	0	0	0	0	1	1	1	5	5	3	3	5	3	3	3
2	32	3	8	4	2	3	2	2	2	1	2	1	-3	-3	-3	-3	-3	-3	-3	-3	-3	1	-3	-3	-3	-3	-3	2	0	1	1	1	1	1	0	1	1	0	1	1	1	5	4	4	4	4	4	4	4
2	30	4	7	4	2	1	2	2	2	1	1	1	-3	-3	-3	-3	-3	-3	-3	-3	-3	1	-3	-3	-3	-3	-3	1	0	1	1	1	1	1	0	0	1	0	1	1	1	4	4	4	4	4	4	5	4
2	34	4	11	6	2	1	1	3	2	1	3	3	0	1	0	0	0	0	1	0	0	1	-3	-3	-3	-3	-3	1	0	1	1	1	1	1	0	1	1	0	1	1	1	4	4	4	3	4	4	4	4
2	46	4	20	5	3	1	2	2	2	1	1	1	-3	-3	-3	-3	-3	-3	-3	-3	-3	1	-3	-3	-3	-3	-3	3	0	1	1	1	1	1	0	1	1	0	1	1	1	5	4	4	4	4	4	4	3
1	35	4	9	3	2	3	2	2	2	2	-3	2	0	0	0	0	1	0	1	0	0	2	0	1	0	0	0	2	0	1	1	1	1	1	1	0	0	0	1	1	1	3	3	3	3	4	3	4	3
2	36	4	6	1	3	2	2	2	2	1	2	1	-3	-3	-3	-3	-3	-3	-3	-3	-3	1	-3	-3	-3	-3	-3	4	0	1	1	1	1	1	1	1	1	1	1	1	1	5	4	5	4	5	4	5	5
2	27	4	3	6	2	1	2	2	2	2	-3	3	0	1	1	0	0	0	0	0	0	1	-3	-3	-3	-3	-3	2	0	1	1	1	1	1	1	1	1	0	1	1	1	4	4	4	4	4	4	4	4
2	26	4	3	1	2	1	1	2	2	1	3	1	-3	-3	-3	-3	-3	-3	-3	-3	-3	1	-3	-3	-3	-3	-3	4	0	1	1	1	0	1	1	1	1	0	1	1	1	5	5	4	5	4	4	4	4
2	22	3	1	2	1	1	2	2	2	1	2	1	-3	-3	-3	-3	-3	-3	-3	-3	-3	1	-3	-3	-3	-3	-3	3	0	1	1	1	1	1	0	0	1	0	1	0	1	4	4	3	3	4	4	4	4
1	29	4	3	1	2	1	1	1	2	2	-3	3	1	1	0	0	1	0	0	0	0	1	-3	-3	-3	-3	-3	1	0	1	1	1	1	1	0	0	1	0	1	1	1	4	4	4	2	4	4	5	5
2	33	3	10	1	3	1	2	2	2	2	-3	1	-3	-3	-3	-3	-3	-3	-3	-3	-3	1	-3	-3	-3	-3	-3	4	0	1	1	1	1	1	0	1	1	0	1	0	1	5	5	5	5	4	4	4	4
2	46	4	24	1	4	1	2	2	2	1	3	1	-3	-3	-3	-3	-3	-3	-3	-3	-3	1	-3	-3	-3	-3	-3	2	0	1	1	1	1	1	0	1	1	0	1	1	1	4	4	4	3	4	4	4	3
1	27	3	2	1	2	2	2	2	2	2	-3	2	0	1	0	0	0	0	0	0	0	3	0	0	0	1	0	2	0	1	1	1	1	1	0	0	1	0	1	1	1	4	3	4	2	4	5	5	4
2	33	4	9	4	2	1	2	2	2	1	3	1	-3	-3	-3	-3	-3	-3	-3	-3	-3	1	-3	-3	-3	-3	-3	1	0	1	1	1	1	1	0	0	1	0	1	1	1	5	5	5	5	5	5	5	5
2	23	3	1	6	2	1	2	2	2	2	-3	2	0	0	1	0	0	0	0	0	0	1	-3	-3	-3	-3	-3	2	0	1	1	1	1	1	1	0	1	0	1	0	0	5	5	5	5	5	5	5	5
2	26	3	2	1	1	1	2	2	2	1	1	1	-3	-3	-3	-3	-3	-3	-3	-3	-3	1	-3	-3	-3	-3	-3	2	0	1	1	1	0	1	1	1	1	0	1	1	1	5	5	5	5	5	5	5	5
1	25	3	1	6	1	1	2	2	2	1	3	1	-3	-3	-3	-3	-3	-3	-3	-3	-3	1	-3	-3	-3	-3	-3	2	0	1	1	1	1	0	0	0	1	0	1	1	1	5	5	5	5	5	4	5	4
2	41	4	17	3	3	3	2	1	2	1	2	3	0	0	0	0	0	0	1	0	0	1	-3	-3	-3	-3	-3	1	0	1	1	1	1	1	0	0	1	0	1	1	1	4	4	4	3	4	4	4	4
1	27	3	3	1	2	1	3	2	2	1	4	1	-3	-3	-3	-3	-3	-3	-3	-3	-3	3	1	0	0	1	0	3	0	1	1	1	1	0	0	0	1	0	1	0	1	4	4	3	4	4	4	4	4
2	26	3	3	1	2	2	2	2	2	1	2	1	-3	-3	-3	-3	-3	-3	-3	-3	-3	1	-3	-3	-3	-3	-3	1	0	1	1	1	1	1	1	1	0	0	1	0	1	4	4	4	4	3	4	2	2
1	31	4	8	1	2	1	2	2	2	1	1	1	-3	-3	-3	-3	-3	-3	-3	-3	-3	1	-3	-3	-3	-3	-3	1	0	1	1	1	1	1	0	0	0	0	1	0	1	4	4	3	3	4	4	4	4
1	52	3	32	5	2	1	2	2	2	1	1	1	-3	-3	-3	-3	-3	-3	-3	-3	-3	1	-3	-3	-3	-3	-3	1	0	1	1	1	0	1	0	1	1	0	1	1	1	5	5	5	4	5	4	5	2
1	29	4	4	1	2	1	2	2	2	2	-3	2	0	1	0	0	1	0	0	0	0	1	-3	-3	-3	-3	-3	1	0	1	1	1	1	1	0	0	1	0	1	1	1	3	3	3	3	4	4	4	4
2	28	3	4	4	2	3	1	2	2	2	-3	1	-3	-3	-3	-3	-3	-3	-3	-3	-3	1	-3	-3	-3	-3	-3	2	0	1	1	1	1	1	1	1	1	0	1	1	1	5	5	5	5	5	5	5	5
1	30	4	3	1	2	1	2	2	2	2	-3	3	0	1	0	0	0	0	1	0	0	1	-3	-3	-3	-3	-3	1	0	1	1	1	1	1	0	1	0	0	1	1	1	5	5	4	4	4	2	4	4
2	33	4	6	1	3	1	2	2	2	2	-3	2	0	0	0	0	0	0	0	0	1	1	-3	-3	-3	-3	-3	4	0	1	1	1	1	1	1	0	0	0	1	1	1	4	4	4	4	4	4	4	4
2	55	2	38	1	1	1	2	2	2	1	1	1	-3	-3	-3	-3	-3	-3	-3	-3	-3	1	-3	-3	-3	-3	-3	1	0	1	1	1	1	1	1	1	0	0	1	1	1	4	4	4	4	4	4	4	4
2	30	4	8	1	2	1	2	2	2	1	1	1	-3	-3	-3	-3	-3	-3	-3	-3	-3	1	-3	-3	-3	-3	-3	3	0	1	1	1	1	1	0	1	0	0	1	1	1	4	4	4	3	5	5	5	4
1	26	2	2	2	1	1	2	2	2	2	-3	1	-3	-3	-3	-3	-3	-3	-3	-3	-3	1	-3	-3	-3	-3	-3	2	0	1	1	1	1	0	0	0	1	0	1	1	1	5	5	4	4	5	4	4	4
2	48	3	24	3	1	1	2	2	2	1	1	1	-3	-3	-3	-3	-3	-3	-3	-3	-3	1	-3	-3	-3	-3	-3	1	0	1	1	1	1	1	1	1	1	0	1	1	1	4	4	4	4	4	4	4	4
2	28	4	5	1	2	1	2	2	2	2	-3	3	0	1	0	0	0	0	0	0	1	1	-3	-3	-3	-3	-3	1	0	1	1	1	1	1	1	0	1	0	1	1	0	4	4	2	4	4	4	4	5
1	47	4	22	1	2	1	1	2	2	1	2	1	-3	-3	-3	-3	-3	-3	-3	-3	-3	1	-3	-3	-3	-3	-3	4	0	1	1	1	1	1	1	1	1	0	1	1	1	4	4	4	4	4	4	3	3
2	27	4	4	1	2	1	2	2	2	1	3	1	-3	-3	-3	-3	-3	-3	-3	-3	-3	1	-3	-3	-3	-3	-3	2	0	1	1	1	1	1	0	0	1	0	1	0	1	4	4	4	4	4	4	4	4
1	29	4	5	1	3	1	1	2	2	1	1	1	-3	-3	-3	-3	-3	-3	-3	-3	-3	1	-3	-3	-3	-3	-3	1	0	1	1	1	1	1	0	0	1	0	1	1	1	5	4	4	4	5	3	4	4
2	50	3	24	3	3	2	2	2	2	1	3	1	-3	-3	-3	-3	-3	-3	-3	-3	-3	1	-3	-3	-3	-3	-3	3	0	1	1	1	1	1	0	0	0	0	1	0	0	4	4	4	4	4	4	4	4
2	33	4	8	6	2	1	1	2	2	1	2	1	-3	-3	-3	-3	-3	-3	-3	-3	-3	1	-3	-3	-3	-3	-3	2	0	1	1	1	1	0	0	1	1	0	1	1	0	5	5	4	4	4	4	4	4
1	42	4	20	1	2	2	1	2	2	1	1	1	-3	-3	-3	-3	-3	-3	-3	-3	-3	1	-3	-3	-3	-3	-3	2	0	1	1	1	1	1	1	0	1	0	1	1	1	4	4	3	3	4	3	4	4
2	52	3	31	6	2	1	2	2	2	1	2	1	-3	-3	-3	-3	-3	-3	-3	-3	-3	1	-3	-3	-3	-3	-3	2	1	0	1	1	1	1	0	0	1	0	1	1	1	4	4	4	3	4	4	4	3
1	29	4	3	1	2	1	2	2	2	2	-3	3	0	1	0	0	0	0	0	0	0	1	-3	-3	-3	-3	-3	1	0	1	1	1	1	1	1	1	1	0	1	1	1	4	4	3	3	4	4	4	3
1	52	3	30	1	4	2	3	2	2	1	1	1	-3	-3	-3	-3	-3	-3	-3	-3	-3	1	-3	-3	-3	-3	-3	2	0	1	1	1	1	1	0	1	1	0	1	1	0	4	4	3	3	4	4	4	4
1	52	3	29	2	3	1	2	2	2	1	3	1	-3	-3	-3	-3	-3	-3	-3	-3	-3	1	-3	-3	-3	-3	-3	3	0	1	1	1	1	1	1	0	0	0	1	1	0	4	4	3	2	4	3	4	4
2	44	4	20	1	3	1	2	2	2	1	1	1	-3	-3	-3	-3	-3	-3	-3	-3	-3	1	-3	-3	-3	-3	-3	4	0	1	1	1	1	1	0	0	1	0	1	1	1	5	5	5	4	5	4	5	4
1	52	3	31	1	4	1	2	2	2	2	-3	1	-3	-3	-3	-3	-3	-3	-3	-3	-3	1	-3	-3	-3	-3	-3	1	0	1	1	1	1	1	0	1	0	0	1	1	1	4	4	4	4	4	4	2	4
2	54	1	35	2	2	3	2	2	2	1	1	1	-3	-3	-3	-3	-3	-3	-3	-3	-3	1	-3	-3	-3	-3	-3	1	0	1	1	1	1	1	0	0	0	0	1	1	1	4	4	4	4	4	3	4	4
1	50	3	13	1	2	1	2	2	2	1	1	1	-3	-3	-3	-3	-3	-3	-3	-3	-3	1	-3	-3	-3	-3	-3	2	0	1	1	1	1	0	0	1	1	0	1	1	1	4	4	4	4	4	4	4	3
2	31	4	5	1	3	1	2	3	2	1	2	3	0	0	0	0	1	0	0	0	0	1	-3	-3	-3	-3	-3	3	0	1	1	1	1	1	0	1	1	0	1	1	1	5	5	3	2	4	2	5	3
2	36	4	13	1	2	3	1	3	2	1	1	1	-3	-3	-3	-3	-3	-3	-3	-3	-3	1	-3	-3	-3	-3	-3	2	0	1	1	1	1	1	0	1	1	0	1	1	1	4	4	4	3	4	3	4	2
1	27	4	3	1	2	3	1	1	2	2	-3	1	-3	-3	-3	-3	-3	-3	-3	-3	-3	1	-3	-3	-3	-3	-3	2	0	1	1	1	1	1	0	0	1	0	1	1	0	4	4	3	3	4	3	4	4
2	39	4	12	1	3	1	2	2	2	2	-3	3	0	0	0	0	0	1	1	0	0	1	-3	-3	-3	-3	-3	2	0	1	1	1	1	1	0	1	1	0	1	0	1	4	4	3	3	4	3	4	4
2	28	4	4	1	2	3	2	2	2	2	-3	3	1	0	1	0	1	0	0	0	0	1	-3	-3	-3	-3	-3	3	0	1	1	1	1	0	1	1	0	0	1	1	0	2	1	3	3	3	3	3	3
1	45	4	25	2	3	1	2	2	2	1	2	2	0	1	0	0	0	0	0	0	0	3	0	0	0	1	0	1	1	1	0	1	1	0	0	1	0	0	1	1	1	4	4	3	3	3	4	3	4
2	44	4	22	1	3	1	2	2	2	1	3	1	-3	-3	-3	-3	-3	-3	-3	-3	-3	1	-3	-3	-3	-3	-3	3	0	1	1	1	1	1	0	1	1	0	0	1	1	4	4	2	2	3	4	4	4
1	28	4	1	1	2	1	2	2	2	2	-3	2	1	0	0	0	0	0	0	0	0	2	0	1	0	0	0	2	0	1	1	1	1	0	1	0	0	0	1	0	0	4	3	3	3	3	3	3	3
2	27	3	4	4	2	1	2	2	2	1	2	1	-3	-3	-3	-3	-3	-3	-3	-3	-3	2	0	1	0	0	0	4	0	1	1	1	0	1	1	0	1	0	1	1	1	4	4	3	3	4	3	4	4
2	23	3	1	6	1	1	2	2	2	2	-3	3	0	1	0	0	0	0	0	0	0	1	-3	-3	-3	-3	-3	4	0	1	1	1	0	1	0	0	1	0	1	1	0	1	1	3	3	3	3	3	3
2	46	4	25	4	2	3	2	2	2	1	1	1	-3	-3	-3	-3	-3	-3	-3	-3	-3	1	-3	-3	-3	-3	-3	1	1	1	1	0	1	1	0	0	0	0	0	1	1	4	4	3	3	3	3	3	3
1	75	1	36	6	1	3	1	1	2	1	1	1	-3	-3	-3	-3	-3	-3	-3	-3	-3	1	-3	-3	-3	-3	-3	4	0	1	1	1	1	1	1	0	0	0	1	1	1	4	4	4	4	4	4	4	4
2	53	4	33	4	4	2	2	2	2	1	3	1	-3	-3	-3	-3	-3	-3	-3	-3	-3	1	-3	-3	-3	-3	-3	2	0	1	1	1	1	1	0	1	1	0	1	1	1	4	4	4	3	4	3	4	4
2	60	1	40	6	1	2	1	3	2	2	-3	3	1	0	1	0	1	1	0	0	0	1	-3	-3	-3	-3	-3	2	0	1	1	1	1	1	0	1	1	0	1	1	1	4	4	2	3	4	4	4	3
2	38	3	14	3	2	1	2	2	2	1	2	1	-3	-3	-3	-3	-3	-3	-3	-3	-3	1	-3	-3	-3	-3	-3	2	0	1	1	1	1	1	0	1	0	0	1	1	1	4	4	3	3	4	4	4	4
1	47	4	25	2	4	2	2	2	2	1	2	1	-3	-3	-3	-3	-3	-3	-3	-3	-3	1	-3	-3	-3	-3	-3	2	0	1	1	1	1	1	0	0	1	0	1	0	1	5	4	4	4	4	4	4	4
1	52	3	28	1	2	2	2	2	2	1	2	1	-3	-3	-3	-3	-3	-3	-3	-3	-3	1	-3	-3	-3	-3	-3	1	0	1	1	1	1	1	0	0	0	0	1	1	0	4	4	4	5	5	4	4	3
1	39	4	20	3	2	2	2	2	2	1	2	1	-3	-3	-3	-3	-3	-3	-3	-3	-3	1	-3	-3	-3	-3	-3	2	0	1	1	1	1	1	0	0	1	0	1	1	1	4	4	3	3	4	4	4	4
1	53	2	27	3	3	1	2	2	2	1	2	1	-3	-3	-3	-3	-3	-3	-3	-3	-3	1	-3	-3	-3	-3	-3	2	0	1	1	1	1	0	1	1	0	0	1	1	1	4	4	3	3	4	4	4	3
2	26	4	5	6	2	1	2	2	2	1	2	1	-3	-3	-3	-3	-3	-3	-3	-3	-3	1	-3	-3	-3	-3	-3	3	0	1	1	1	1	1	1	1	1	0	1	1	1	5	5	5	5	5	5	5	4
[truncated: 3 more columns]
